# Supplementary material for: Antiretroviral regimen and sex-specific metabolic heterogeneity in pediatric HIV
Source: iScience. 2026 Jul 20;29(8):116865. doi: 10.1016/j.isci.2026.116865 (PMC13393711; doi:10.1016/j.isci.2026.116865)
Supplement: Table S24. Summary of all statistics applied for exploratory analyses (UC vs. CLWH) [file mmc2.xlsx]

## Sheet: S2.1
Table S24: Summary of all statistics applied for exploratory analyses (UC vs CLWH)
CHEMID	Metabolite	Super pathway	Sub-pathway	Statistics				No of significant statistical measures
				FDR	ES	FC (CLWH/UC)	PLS-DA VIP
100021331	metabolonic lactone sulfate	Partially Characterized Molecules	Partially Characterized Molecules	1.3329e-21	0.853979	0.49091	2.85077	4
999916935	X-16935	Unannotated	Unannotated	1.3616e-18	0.849301	0.38887	3.34437	4
100001073	androsterone sulfate	Lipid	Androgenic Steroids	6.347e-17	0.838108	0.35203	3.0927	4
999924556	X-24556	Unannotated	Unannotated	2.1167e-17	0.836129		2.5075	4
100002027	androstenediol (3alpha, 17alpha) monosulfate (3)	Lipid	Androgenic Steroids	4.2369e-16	0.829831	0.38641	3.0619	4
100001287	epiandrosterone sulfate	Lipid	Androgenic Steroids	3.0444e-15	0.826412	0.33055	3.15	4
100006644	taurodeoxycholic acid 3-sulfate	Lipid	Secondary Bile Acid Metabolism	3.4915e-12	0.809857	2.8822	1.65577	4
1668	taurodeoxycholate	Lipid	Secondary Bile Acid Metabolism	3.4869e-09	0.790819	2.4393	1.72963	4
100001987	5alpha-androstan-3beta,17beta-diol disulfate	Lipid	Androgenic Steroids	1.615e-10	0.77538	0.18764	3.21313	4
100009264	glycochenodeoxycholate glucuronide (1)	Lipid	Primary Bile Acid Metabolism	6.6189e-07	0.77394	2.1826	2.1248	4
1648	taurocholate	Lipid	Primary Bile Acid Metabolism	1.549e-06	0.770737	3.2276	2.60487	4
999926111	X-26111	Unannotated	Unannotated	1.3333e-08	0.764583	0.39065	2.2064	4
100022013	tetrahydrocortisol glucuronide	Lipid	Corticosteroids	1.7593e-05	0.761056	2.2539	2.24007	4
999912456	X-12456	Unannotated	Unannotated	0.00011254	0.750403	0.24414	3.97637	4
100020823	lithocholate sulfate (1)	Lipid	Secondary Bile Acid Metabolism	0.00018697	0.748748	0.4119	2.35637	4
100005972	alpha-CEHC sulfate	Cofactors and Vitamins	Tocopherol Metabolism	7.2528e-05	0.746517	0.40317	2.40817	4
100002009	5alpha-pregnan-3beta,20beta-diol monosulfate (1)	Lipid	Progestin Steroids	0.0002724	0.746085	0.44114	2.45637	4
999912126	X-12126	Unannotated	Unannotated	0.0010238	0.739247	2.179	1.55437	4
999924545	X-24545	Unannotated	Unannotated	0.0032535	0.733741	0.36597	2.84963	4
999911299	X-11299	Unannotated	Unannotated	0.0046919	0.732445	0.4653	2.09277	4
100002014	5alpha-pregnan-3beta,20alpha-diol monosulfate (2)	Lipid	Progestin Steroids	0.031793	0.718301	0.34529	3.10817	4
100001988	5alpha-pregnan-3beta,20alpha-diol disulfate	Lipid	Progestin Steroids	0.041108	0.716286	0.22543	3.51293	4
100004321	2,8-quinolinediol sulfate	Xenobiotics	Food Component/Plant	0.041428	0.71463	0.48413	2.1927	4
100006679	phenol glucuronide	Amino Acid	Tyrosine Metabolism	0.032219	0.618792	3.7051	2.33983	4
849	caffeine	Xenobiotics	Xanthine Metabolism	0.00024637	0.588166	4.0834	2.7518	4
999924972	X-24972	Unannotated	Unannotated	0.00017401	0.586078	3.675	3.02197	4
999924812	X-24812	Unannotated	Unannotated	6.6189e-07	0.562758	2.8737	2.9884	4
100002152	andro steroid monosulfate C19H28O6S (1)*	Lipid	Androgenic Steroids	5.5078e-07	0.562758	3.0878	2.2282	4
100001989	glycocholenate sulfate*	Lipid	Secondary Bile Acid Metabolism	3.714e-07	0.560454	0.38447	3.2091	4
100002126	16alpha-hydroxy DHEA 3-sulfate	Lipid	Androgenic Steroids	2.5322e-09	0.543971	2.7062	2.64707	4
100004084	taurohyocholate*	Lipid	Secondary Bile Acid Metabolism	7.2052e-15	0.512949	3.9538	2.23467	4
100001279	hyocholate	Lipid	Secondary Bile Acid Metabolism	1.0388e-15	0.507983	3.0263	1.8604	4
100004635	methionine sulfone	Amino Acid	Methionine, Cysteine, SAM and Taurine Metabolism	4.3651e-14	0.513165	2.5602	3.21867	4
999923157	X-23157	Unannotated	Unannotated	5.0384e-13	0.521226	2.205	1.0401	3
999917357	X-17357	Unannotated	Unannotated	5.6912e-17	0.8398	ns	1.801	3
100019794	hydroxy-CMPF*	Lipid	Fatty Acid, Dicarboxylate	8.6605e-16	0.833466	ns	2.58583	3
999919141	X-19141	Unannotated	Unannotated	2.2016e-13	0.517268	ns	1.65917	3
100001743	tryptophan betaine	Amino Acid	Tryptophan Metabolism	1.4321e-12	0.522162	ns	1.8417	3
100002825	4-oxo-retinoic acid	Cofactors and Vitamins	Vitamin A Metabolism	1.4321e-12	0.814176	ns	1.67437	3
100002154	ergothioneine	Xenobiotics	Food Component/Plant	1.1909e-10	0.534974	ns	2.29213	3
999924418	X-24418	Unannotated	Unannotated	6.1492e-09	0.777827	ns	1.7947	3
100001063	7-ketodeoxycholate	Lipid	Secondary Bile Acid Metabolism	8.5502e-09	0.54901	ns	1.71257	3
100021324	3,5-dichloro-2,6-dihydroxybenzoic acid	Xenobiotics	Chemical	1.3301e-07	0.779842	ns	2.45913	3
999924947	X-24947	Unannotated	Unannotated	1.858e-06	0.766238	ns	1.6445	3
100009042	5-hydroxyindole sulfate	Amino Acid	Tryptophan Metabolism	5.4495e-06	0.763359	ns	2.02197	3
999911381	X-11381	Unannotated	Unannotated	2.6452e-05	0.577405	ns	2.07797	3
100010928	linoleoyl-docosahexaenoyl-glycerol (18:2/22:6) [1]*	Lipid	Diacylglycerol	3.3193e-05	0.758249	ns	1.5305	3
100008992	1-stearoyl-2-docosahexaenoyl-GPE (18:0/22:6)*	Lipid	Phosphatidylethanolamine (PE)	0.00010642	0.753067	ns	1.5117	3
100020004	3-carboxy-4-methyl-5-pentyl-2-furanpropionate (3-CMPFP)**	Lipid	Fatty Acid, Dicarboxylate	0.00012015	0.584279	ns	1.52243	3
100001461	1-stearoyl-GPE (18:0)	Lipid	Lysophospholipid	0.00025902	0.748604	ns	1.6996	3
100021727	cis-3,4-methyleneheptanoate	Lipid	Fatty Acid, Branched	0.0003801	0.745185	ns	1.60467	3
100001777	1-oleoyl-GPI (18:1)	Lipid	Lysophospholipid	0.0005541	0.744717	ns	1.57597	3
100002171	1-margaroyl-GPE (17:0)*	Lipid	Lysophospholipid	0.00062377	0.744105	ns	1.70043	3
100004634	3-methoxytyramine sulfate	Amino Acid	Tyrosine Metabolism	0.0011473	0.595759	ns	1.8454	3
999924949	X-24949	Unannotated	Unannotated	0.0016177	0.738599	ns	1.8518	3
100010937	oleoyl-arachidonoyl-glycerol (18:1/20:4) [2]*	Lipid	Diacylglycerol	0.0023135	0.736656	ns	1.80357	3
999911372	X-11372	Unannotated	Unannotated	0.002378	0.73644	ns	1.5144	3
999924241	X-24241	Unannotated	Unannotated	0.002941	0.601733	ns	1.78827	3
100001990	taurocholenate sulfate*	Lipid	Secondary Bile Acid Metabolism	0.0033563	0.602273	ns	1.755	3
100000010	3-phenylpropionate (hydrocinnamate)	Xenobiotics	Benzoate Metabolism	0.0072481	0.729602	ns	2.00917	3
100001657	glycolithocholate sulfate*	Lipid	Secondary Bile Acid Metabolism	0.0081768	0.728594	ns	1.93487	3
100009215	1-stearoyl-2-dihomo-linolenoyl-GPE (18:0/20:3n3 or 6)*	Lipid	Phosphatidylethanolamine (PE)	0.010166	0.727155	ns	2.24923	3
100020536	4-ethylcatechol sulfate	Xenobiotics	Benzoate Metabolism	0.012875	0.725499	ns	1.50357	3
100003240	N-stearoyltaurine	Lipid	Endocannabinoid	0.013741	0.725031	ns	1.76707	3
100002049	4-hydroxycoumarin	Xenobiotics	Drug - Cardiovascular	0.014146	0.724203	ns	1.5019	3
100010925	palmitoyl-arachidonoyl-glycerol (16:0/20:4) [2]*	Lipid	Diacylglycerol	0.016307	0.7237	ns	1.58453	3
100010919	oleoyl-oleoyl-glycerol (18:1/18:1) [2]*	Lipid	Diacylglycerol	0.022073	0.721612	ns	1.74737	3
100009007	1-(1-enyl-palmitoyl)-2-oleoyl-GPC (P-16:0/18:1)*	Lipid	Plasmalogen	0.033285	0.718229	ns	1.58543	3
100002990	oleoyl-linoleoyl-glycerol (18:1/18:2) [2]	Lipid	Diacylglycerol	0.046468	0.715566	ns	1.8059	3
100001250	tauro-beta-muricholate	Lipid	Primary Bile Acid Metabolism	6.161e-17	0.499849	3.4441	2.09927	3
100004182	3beta-hydroxy-5-cholenoate	Lipid	Secondary Bile Acid Metabolism	5.9164e-15	0.51007	ns	1.3296	2
100006370	3beta-hydroxy-5-cholestenoate	Lipid	Sterol	1.952e-14	0.51115	ns	1.41113	2
100002568	L-urobilin	Cofactors and Vitamins	Hemoglobin and Porphyrin Metabolism	1.0126e-13	0.811332	ns	0.633677	2
100001951	bilirubin (E,Z or Z,E)*	Cofactors and Vitamins	Hemoglobin and Porphyrin Metabolism	1.4321e-12	0.814392	ns	0.613843	2
100022006	bilirubin degradation product, C17H18N2O4 (2)**	Partially Characterized Molecules	Partially Characterized Molecules	2.1094e-12	0.813312	ns	0.949153	2
999912844	X-12844	Unannotated	Unannotated	2.4736e-12	0.812808	ns	0.471153	2
100001033	beta-sitosterol	Lipid	Sterol	3.019e-12	0.812052	ns	1.34093	2
100021712	deoxycholic acid 12-sulfate*	Lipid	Secondary Bile Acid Metabolism	6.2113e-12	0.806618	ns	0.732047	2
100006642	glycodeoxycholate 3-sulfate	Lipid	Secondary Bile Acid Metabolism	9.8894e-12	0.808705	ns	0.63664	2
100001269	campesterol	Lipid	Sterol	1.4355e-11	0.807842	ns	1.21947	2
100015968	carotene diol (3)	Cofactors and Vitamins	Vitamin A Metabolism	2.1734e-11	0.80669	ns	0.736527	2
100000436	glycodeoxycholate	Lipid	Secondary Bile Acid Metabolism	2.9053e-11	0.804747	ns	1.12223	2
1090	bilirubin (Z,Z)	Cofactors and Vitamins	Hemoglobin and Porphyrin Metabolism	5.6045e-11	0.804027	ns	0.920493	2
100022005	bilirubin degradation product, C17H18N2O4 (1)**	Partially Characterized Molecules	Partially Characterized Molecules	6.6561e-11	0.803487	ns	0.965323	2
100015967	carotene diol (2)	Cofactors and Vitamins	Vitamin A Metabolism	1.3467e-10	0.801436	ns	1.36337	2
100001609	7alpha-hydroxy-3-oxo-4-cholestenoate (7-Hoca)	Lipid	Sterol	2.1057e-10	0.53663	ns	0.922983	2
100005716	1-oleoyl-GPG (18:1)*	Lipid	Lysophospholipid	2.6373e-10	0.799348	ns	0.852943	2
999922834	X-22834	Unannotated	Unannotated	3.7514e-10	0.794886	ns	0.61158	2
100015966	carotene diol (1)	Cofactors and Vitamins	Vitamin A Metabolism	6.2817e-10	0.796829	ns	0.66698	2
100022007	bilirubin degradation product, C17H18N2O4 (3)**	Partially Characterized Molecules	Partially Characterized Molecules	1.1751e-09	0.794994	ns	0.732827	2
999911880	X-11880	Unannotated	Unannotated	5.0729e-09	0.790567	ns	1.37547	2
100015971	cortolone glucuronide (1)	Lipid	Corticosteroids	1.4014e-08	0.787004	ns	0.60939	2
999921339	X-21339	Unannotated	Unannotated	1.9794e-08	0.786176	ns	1.4183	2
100006065	cyclo(pro-val)	Peptide	Dipeptide	2.8904e-08	0.784881	ns	1.03967	2
999911444	X-11444	Unannotated	Unannotated	3.2655e-08	0.784521	ns	1.26233	2
356	cortisol	Lipid	Corticosteroids	1.5916e-07	0.77941	ns	0.153373	2
999925371	X-25371	Unannotated	Unannotated	1.7672e-07	0.557683	ns	0.90769	2
100009067	1-stearoyl-2-docosahexaenoyl-GPI (18:0/22:6)*	Lipid	Phosphatidylinositol (PI)	1.9611e-07	0.778619	ns	0.817713	2
100009227	1-linoleoyl-GPG (18:2)*	Lipid	Lysophospholipid	2.1048e-07	0.778331	ns	0.913243	2
100001992	androstenediol (3beta,17beta) disulfate (1)	Lipid	Androgenic Steroids	2.1131e-07	0.778259	ns	0.505803	2
100001613	tetradecanedioate (C14-DC)	Lipid	Fatty Acid, Dicarboxylate	2.1243e-07	0.778187	ns	0.709247	2
100021372	2-hydroxy-4-(methylthio)butanoic acid	Amino Acid	Methionine, Cysteine, SAM and Taurine Metabolism	2.3323e-07	0.777827	ns	1.1023	2
100005717	1-palmitoyl-GPG (16:0)*	Lipid	Lysophospholipid	3.9853e-07	0.775955	ns	0.85219	2
100001006	N-acetylglycine	Amino Acid	Glycine, Serine and Threonine Metabolism	4.095e-07	0.560886	ns	0.483037	2
100001567	1-palmitoyl-GPE (16:0)	Lipid	Lysophospholipid	4.3006e-07	0.775596	ns	0.848273	2
342	glycocholate	Lipid	Primary Bile Acid Metabolism	5.2527e-07	0.774876	ns	0.997673	2
100008991	1-palmitoyl-2-docosahexaenoyl-GPE (16:0/22:6)*	Lipid	Phosphatidylethanolamine (PE)	7.5797e-07	0.773436	ns	1.09407	2
100004541	acisoga	Amino Acid	Polyamine Metabolism	1.0042e-06	0.772429	ns	0.313123	2
100020487	N-acetyl-isoputreanine	Amino Acid	Polyamine Metabolism	1.2997e-06	0.771493	ns	0.17432	2
100004295	2-piperidinone	Xenobiotics	Food Component/Plant	1.422e-06	0.565565	ns	0.302769	2
302	deoxycholate	Lipid	Secondary Bile Acid Metabolism	1.549e-06	0.770737	ns	0.29394	2
250	biliverdin	Cofactors and Vitamins	Hemoglobin and Porphyrin Metabolism	1.9132e-06	0.769909	ns	0.812683	2
100022003	bilirubin degradation product, C16H18N2O5 (1)**	Partially Characterized Molecules	Partially Characterized Molecules	2.241e-06	0.769226	ns	1.0592	2
240	3-(4-hydroxyphenyl)lactate	Amino Acid	Tyrosine Metabolism	2.241e-06	0.769262	ns	0.667937	2
100022014	bilirubin degradation product, C16H18N2O5 (3)**	Partially Characterized Molecules	Partially Characterized Molecules	2.4534e-06	0.768686	ns	1.16223	2
100001055	isobutyrylcarnitine (C4)	Amino Acid	Leucine, Isoleucine and Valine Metabolism	2.8456e-06	0.768326	ns	1.1239	2
100000792	dehydroepiandrosterone sulfate (DHEA-S)	Lipid	Androgenic Steroids	2.9559e-06	0.768146	ns	0.76759	2
100003397	trimethylamine N-oxide	Lipid	Phospholipid Metabolism	3.8312e-06	0.767174	ns	1.03772	2
999912906	X-12906	Unannotated	Unannotated	4.8186e-06	0.766238	ns	0.5817	2
100002060	1-docosahexaenoyl-GPE (22:6)*	Lipid	Lysophospholipid	6.1917e-06	0.765303	ns	0.5111	2
100022004	bilirubin degradation product, C16H18N2O5 (2)**	Partially Characterized Molecules	Partially Characterized Molecules	8.9569e-06	0.763899	ns	1.0865	2
100020585	2-hydroxyfluorene sulfate	Xenobiotics	Tobacco Metabolite	9.5362e-06	0.573086	ns	1.2385	2
100002028	androstenediol (3beta,17beta) monosulfate (1)	Lipid	Androgenic Steroids	9.6801e-06	0.763503	ns	0.384429	2
999912216	X-12216	Unannotated	Unannotated	1.0602e-05	0.763143	ns	0.326233	2
100001253	N-acetylglutamine	Amino Acid	Glutamate Metabolism	1.4246e-05	0.574706	ns	0.406787	2
563	glutamine	Amino Acid	Glutamate Metabolism	1.4915e-05	0.574922	ns	0.110591	2
100004442	1-arachidonoyl-GPA (20:4)	Lipid	Lysophospholipid	2.0624e-05	0.757313	ns	0.19565	2
100022127	tetrahydrocortisone glucuronide (5)	Lipid	Corticosteroids	2.2617e-05	0.759329	ns	0.173627	2
999914939	X-14939	Unannotated	Unannotated	2.3745e-05	0.759832	ns	1.19133	2
100001614	hexadecanedioate (C16-DC)	Lipid	Fatty Acid, Dicarboxylate	2.4844e-05	0.759617	ns	0.454587	2
100015643	sphingadienine	Lipid	Sphingolipid Synthesis	2.5722e-05	0.578233	ns	0.708984	2
100001624	3-(3-hydroxyphenyl)propionate	Xenobiotics	Benzoate Metabolism	2.6748e-05	0.579024	ns	0.70184	2
100002122	3-hydroxyhippurate	Xenobiotics	Benzoate Metabolism	2.9202e-05	0.577873	ns	0.682607	2
100001081	2-pyrrolidinone	Amino Acid	Glutamate Metabolism	3.2322e-05	0.758393	ns	0.488423	2
100001571	1-arachidonoyl-GPE (20:4n6)*	Lipid	Lysophospholipid	3.4102e-05	0.758105	ns	0.799177	2
100021728	cis-3,4-methyleneheptanoylcarnitine	Lipid	Fatty Acid Metabolism (Acyl Carnitine, Medium Chain)	3.7004e-05	0.757745	ns	1.27177	2
100008993	1-palmitoyl-2-arachidonoyl-GPI (16:0/20:4)*	Lipid	Phosphatidylinositol (PI)	3.942e-05	0.757457	ns	0.915067	2
100005998	octadecanedioylcarnitine (C18-DC)*	Lipid	Fatty Acid Metabolism (Acyl Carnitine, Dicarboxylate)	4.1989e-05	0.757169	ns	0.468943	2
100009397	1-linoleoyl-2-eicosapentaenoyl-GPC (18:2/20:5)*	Lipid	Phosphatidylcholine (PC)	4.807e-05	0.756593	ns	1.2385	2
100004318	indolin-2-one	Xenobiotics	Food Component/Plant	5.823e-05	0.755694	ns	0.67983	2
100000014	hippurate	Xenobiotics	Benzoate Metabolism	6.0652e-05	0.755586	ns	0.68416	2
100001654	1-arachidonoyl-GPI (20:4)*	Lipid	Lysophospholipid	7.5014e-05	0.75465	ns	1.3539	2
100004552	1-eicosapentaenoyl-GPE (20:5)*	Lipid	Lysophospholipid	7.5078e-05	0.754578	ns	0.5079	2
1134	urate	Nucleotide	Purine Metabolism, (Hypo)Xanthine/Inosine containing	8.0466e-05	0.75429	ns	0.643	2
999912101	X-12101	Unannotated	Unannotated	9.822e-05	0.753426	ns	0.815503	2
100002227	4-cholesten-3-one	Lipid	Sterol	0.0001108	0.752707	ns	0.677063	2
100003239	N-palmitoyltaurine	Lipid	Endocannabinoid	0.00011436	0.752131	ns	0.885913	2
100001778	1-linoleoyl-GPI (18:2)*	Lipid	Lysophospholipid	0.00012121	0.752347	ns	0.99353	2
100003695	mannonate*	Xenobiotics	Food Component/Plant	0.00013327	0.584783	ns	1.11163	2
999921834	X-21834	Unannotated	Unannotated	0.0001553	0.585862	ns	0.561257	2
100001511	1-palmitoleoyl-GPC (16:1)*	Lipid	Lysophospholipid	0.00016089	0.751051	ns	0.95859	2
100002952	docosadioate (C22-DC)	Lipid	Fatty Acid, Dicarboxylate	0.00016436	0.750907	ns	0.818607	2
100009066	1-palmitoyl-2-oleoyl-GPI (16:0/18:1)*	Lipid	Phosphatidylinositol (PI)	0.00018765	0.750259	ns	1.0952	2
100005996	octadecenedioylcarnitine (C18:1-DC)*	Lipid	Fatty Acid Metabolism (Acyl Carnitine, Dicarboxylate)	0.00019255	0.750115	ns	0.435397	2
999912193	X-12193	Unannotated	Unannotated	0.00019746	0.587662	ns	0.725	2
100022015	bilirubin degradation product, C16H18N2O5 (4)**	Partially Characterized Molecules	Partially Characterized Molecules	0.00020121	0.749324	ns	1.12383	2
999923659	X-23659	Unannotated	Unannotated	0.00020121	0.749612	ns	0.20135	2
999911787	X-11787	Unannotated	Unannotated	0.00020644	0.749684	ns	0.611923	2
100001784	1-palmitoleoyl-GPE (16:1)*	Lipid	Lysophospholipid	0.00023633	0.748712	ns	0.842823	2
100001563	2-myristoyl-GPC (14:0)*	Lipid	Lysophospholipid	0.00026139	0.748532	ns	0.952527	2
100002488	isoursodeoxycholate	Lipid	Secondary Bile Acid Metabolism	0.0002797	0.588526	ns	0.45496	2
100005946	2-keto-3-deoxy-gluconate	Xenobiotics	Food Component/Plant	0.00028696	0.58867	ns	1.03367	2
999924411	X-24411	Unannotated	Unannotated	0.00032366	0.589965	ns	0.448273	2
100001150	propionylglycine	Lipid	Fatty Acid Metabolism (also BCAA Metabolism)	0.00033444	0.590253	ns	0.88568	2
999921258	X-21258	Unannotated	Unannotated	0.0003801	0.590037	ns	0.106335	2
100015793	sphingomyelin (d17:2/16:0, d18:2/15:0)*	Lipid	Sphingomyelins	0.00039892	0.746409	ns	0.36002	2
100001658	taurolithocholate 3-sulfate	Lipid	Secondary Bile Acid Metabolism	0.00042308	0.746085	ns	1.3181	2
100020822	dihydrocaffeate sulfate (2)	Xenobiotics	Food Component/Plant	0.00044362	0.592988	ns	0.557727	2
100001383	1-myristoyl-GPC (14:0)	Lipid	Lysophospholipid	0.00044843	0.745797	ns	0.795013	2
100009123	1-pentadecanoyl-2-docosahexaenoyl-GPC (15:0/22:6)*	Lipid	Phosphatidylcholine (PC)	0.00046726	0.745581	ns	1.15387	2
327	flavin adenine dinucleotide (FAD)	Cofactors and Vitamins	Riboflavin Metabolism	0.00048661	0.591333	ns	1.0756	2
100002769	argininate*	Amino Acid	Urea cycle; Arginine and Proline Metabolism	0.00051534	0.745077	ns	1.12437	2
999912798	X-12798	Unannotated	Unannotated	0.00059218	0.5936	ns	1.1604	2
182	quinolinate	Cofactors and Vitamins	Nicotinate and Nicotinamide Metabolism	0.00069293	0.743601	ns	0.64719	2
100008919	1-(1-enyl-stearoyl)-2-oleoyl-GPE (P-18:0/18:1)	Lipid	Plasmalogen	0.0008889	0.742414	ns	0.286033	2
100006378	N-acetylkynurenine (2)	Amino Acid	Tryptophan Metabolism	0.00092865	0.597703	ns	0.539273	2
100008990	1-palmitoyl-2-arachidonoyl-GPE (16:0/20:4)*	Lipid	Phosphatidylethanolamine (PE)	0.00096209	0.741982	ns	0.96298	2
100009220	1-oleoyl-2-docosahexaenoyl-GPE (18:1/22:6)*	Lipid	Phosphatidylethanolamine (PE)	0.00098162	0.741766	ns	1.2238	2
100020515	2-naphthol sulfate	Xenobiotics	Chemical	0.0010664	0.595291	ns	0.415693	2
999924588	X-24588	Unannotated	Unannotated	0.0011067	0.74119	ns	0.48021	2
999923662	X-23662	Unannotated	Unannotated	0.0011411	0.596299	ns	1.03553	2
100008984	1-palmitoyl-2-palmitoleoyl-GPC (16:0/16:1)*	Lipid	Phosphatidylcholine (PC)	0.0011462	0.740974	ns	0.58324	2
100009271	(S)-3-hydroxybutyrylcarnitine	Lipid	Fatty Acid Metabolism (Acyl Carnitine, Hydroxy)	0.0011669	0.74083	ns	0.664927	2
999913729	X-13729	Unannotated	Unannotated	0.0012981	0.740291	ns	1.37203	2
100002199	tridecenedioate (C13:1-DC)*	Lipid	Fatty Acid, Dicarboxylate	0.0013025	0.738131	ns	1.3598	2
100001315	p-cresol sulfate	Xenobiotics	Benzoate Metabolism	0.0013437	0.740039	ns	0.45848	2
100000936	3-methyl-2-oxobutyrate	Amino Acid	Leucine, Isoleucine and Valine Metabolism	0.0013437	0.596659	ns	0.180567	2
100005985	sphingomyelin (d18:2/14:0, d18:1/14:1)*	Lipid	Sphingomyelins	0.0014824	0.739535	ns	0.30639	2
100002875	1-(1-enyl-palmitoyl)-GPC (P-16:0)*	Lipid	Lysoplasmalogen	0.0014957	0.739463	ns	0.576967	2
815	tyrosine	Amino Acid	Tyrosine Metabolism	0.0015317	0.739319	ns	0.190687	2
100009008	1-(1-enyl-palmitoyl)-2-docosahexaenoyl-GPC (P-16:0/22:6)*	Lipid	Plasmalogen	0.0015455	0.739247	ns	0.288457	2
999923997	X-23997	Unannotated	Unannotated	0.0015698	0.739067	ns	0.536	2
1135	ursodeoxycholate	Lipid	Secondary Bile Acid Metabolism	0.0016177	0.598315	ns	0.616263	2
100006363	daidzein sulfate (2)	Xenobiotics	Food Component/Plant	0.0016224	0.59925	ns	0.38861	2
799	betaine	Amino Acid	Glycine, Serine and Threonine Metabolism	0.0016224	0.597811	ns	0.090126	2
100010936	oleoyl-arachidonoyl-glycerol (18:1/20:4) [1]*	Lipid	Diacylglycerol	0.0016316	0.738815	ns	1.35353	2
100019975	hexadecenedioate (C16:1-DC)*	Lipid	Fatty Acid, Dicarboxylate	0.0016463	0.738743	ns	0.645117	2
100005350	1-linolenoyl-GPC (18:3)*	Lipid	Lysophospholipid	0.0016616	0.738671	ns	0.995627	2
100022484	N-lactoyl tyrosine	Amino Acid	Lactoyl Amino Acid	0.0017259	0.738419	ns	0.230753	2
100001655	1-palmitoyl-GPI (16:0)	Lipid	Lysophospholipid	0.0017292	0.738419	ns	0.82624	2
100002544	4-hydroxyglutamate	Amino Acid	Glutamate Metabolism	0.0018813	0.737951	ns	1.1774	2
100000672	1-myristoyl-2-palmitoyl-GPC (14:0/16:0)	Lipid	Phosphatidylcholine (PC)	0.0018813	0.737951	ns	0.452544	2
100001263	1-palmitoyl-GPC (16:0)	Lipid	Lysophospholipid	0.0018883	0.737879	ns	1.07733	2
100015625	glycosyl-N-behenoyl-sphingadienine (d18:2/22:0)*	Lipid	Hexosylceramides (HCER)	0.0018883	0.598818	ns	0.282067	2
100009181	1-stearoyl-2-oleoyl-GPI (18:0/18:1)*	Lipid	Phosphatidylinositol (PI)	0.0020787	0.737375	ns	1.36467	2
100010949	stearoyl-arachidonoyl-glycerol (18:0/20:4) [1]*	Lipid	Diacylglycerol	0.0021448	0.736872	ns	1.43033	2
100001674	2-arachidonoyl-GPE (20:4)*	Lipid	Lysophospholipid	0.0021448	0.737159	ns	1.15447	2
100006108	phenylacetylcarnitine	Peptide	Acetylated Peptides	0.0021827	0.737052	ns	1.3124	2
339	glutarate (C5-DC)	Lipid	Fatty Acid, Dicarboxylate	0.0022188	0.599754	ns	0.435933	2
100006260	6-hydroxyindole sulfate	Xenobiotics	Chemical	0.0022392	0.736872	ns	0.191577	2
100002173	1-pentadecanoyl-GPC (15:0)*	Lipid	Lysophospholipid	0.0022924	0.736728	ns	1.17923	2
100005977	alpha-CMBHC glucuronide	Cofactors and Vitamins	Tocopherol Metabolism	0.0023139	0.732481	ns	0.108413	2
100021000	hydroxypalmitoyl sphingomyelin (d18:1/16:0(OH))**	Lipid	Sphingomyelins	0.002378	0.600258	ns	0.457097	2
100001300	alpha-hydroxyisovalerate	Amino Acid	Leucine, Isoleucine and Valine Metabolism	0.0025047	0.736152	ns	0.677477	2
100001064	glycolithocholate	Lipid	Secondary Bile Acid Metabolism	0.0026147	0.735864	ns	1.18063	2
100016019	1-palmitoyl-2-pentadecanoyl-GPC (16:0/15:0)*	Lipid	Phosphatidylcholine (PC)	0.0026619	0.735792	ns	0.484017	2
100020360	8-methoxykynurenate	Amino Acid	Tryptophan Metabolism	0.0026657	0.733777	ns	1.39733	2
999911378	X-11378	Unannotated	Unannotated	0.0027111	0.735648	ns	1.07597	2
100001417	phenylacetylglutamine	Peptide	Acetylated Peptides	0.0031772	0.734784	ns	0.300303	2
100000467	3-indoxyl sulfate	Amino Acid	Tryptophan Metabolism	0.0032062	0.734712	ns	0.246957	2
460	phenylalanine	Amino Acid	Phenylalanine Metabolism	0.0035315	0.734136	ns	0.36917	2
100000774	phenyllactate (PLA)	Amino Acid	Phenylalanine Metabolism	0.0035635	0.734064	ns	0.54555	2
999912543	X-12543	Unannotated	Unannotated	0.0037069	0.60544	ns	0.143268	2
189	N6,N6,N6-trimethyllysine	Amino Acid	Lysine Metabolism	0.0037818	0.733705	ns	0.583497	2
100001437	cysteine-glutathione disulfide	Amino Acid	Glutathione Metabolism	0.0038204	0.732769	ns	0.734947	2
100008915	1-palmitoyl-2-docosahexaenoyl-GPC (16:0/22:6)	Lipid	Phosphatidylcholine (PC)	0.003958	0.733417	ns	0.750373	2
999912847	X-12847	Unannotated	Unannotated	0.0040466	0.603425	ns	1.02478	2
999924531	X-24531	Unannotated	Unannotated	0.0049846	0.730681	ns	1.2254	2
100009139	1-myristoyl-2-arachidonoyl-GPC (14:0/20:4)*	Lipid	Phosphatidylcholine (PC)	0.0051424	0.731905	ns	1.03573	2
100021103	pregnenetriol sulfate*	Lipid	Pregnenolone Steroids	0.0051424	0.731905	ns	0.835847	2
100002253	cinnamoylglycine	Xenobiotics	Food Component/Plant	0.0053286	0.731689	ns	1.45573	2
100005351	1-eicosapentaenoyl-GPC (20:5)*	Lipid	Lysophospholipid	0.0054723	0.731473	ns	0.63776	2
1528	1-palmitoyl-2-linoleoyl-GPI (16:0/18:2)	Lipid	Phosphatidylinositol (PI)	0.0054723	0.731473	ns	0.540083	2
100020261	glutamine conjugate of C6H10O2 (1)*	Partially Characterized Molecules	Partially Characterized Molecules	0.0054723	0.731473	ns	0.36526	2
1102	gamma-glutamyltyrosine	Peptide	Gamma-glutamyl Amino Acid	0.005595	0.731329	ns	0.31339	2
100001882	glycosyl-N-stearoyl-sphingosine (d18:1/18:0)	Lipid	Hexosylceramides (HCER)	0.0056447	0.60544	ns	0.827687	2
100022009	bilirubin degradation product, C17H20N2O5 (2)**	Partially Characterized Molecules	Partially Characterized Molecules	0.0056949	0.731185	ns	0.741713	2
100001462	1-stearoyl-GPG (18:0)	Lipid	Lysophospholipid	0.0059525	0.730897	ns	1.44257	2
1094	thyroxine	Amino Acid	Tyrosine Metabolism	0.0059525	0.730897	ns	1.01831	2
100002458	3-methylglutaconate	Amino Acid	Leucine, Isoleucine and Valine Metabolism	0.0060054	0.730825	ns	1.05507	2
999918899	X-18899	Unannotated	Unannotated	0.0065373	0.607024	ns	0.65764	2
100006191	p-cresol glucuronide*	Amino Acid	Tyrosine Metabolism	0.0066053	0.73025	ns	1.07059	2
279	cystine	Amino Acid	Methionine, Cysteine, SAM and Taurine Metabolism	0.0066736	0.730178	ns	0.204833	2
1141	4-hydroxyphenylpyruvate	Amino Acid	Tyrosine Metabolism	0.0067323	0.730106	ns	0.364283	2
100000263	imidazole lactate	Amino Acid	Histidine Metabolism	0.006792	0.730034	ns	0.16746	2
100009225	1-(1-enyl-stearoyl)-2-linoleoyl-GPE (P-18:0/18:2)*	Lipid	Plasmalogen	0.0069421	0.72989	ns	0.139409	2
100009004	1-(1-enyl-stearoyl)-2-docosahexaenoyl-GPE (P-18:0/22:6)*	Lipid	Plasmalogen	0.0070034	0.729818	ns	0.676873	2
100015745	glycosyl ceramide (d18:2/24:1, d18:1/24:2)*	Lipid	Hexosylceramides (HCER)	0.0072849	0.607168	ns	0.632167	2
100001570	1-linoleoyl-GPE (18:2)*	Lipid	Lysophospholipid	0.0072849	0.72953	ns	0.545893	2
100009045	phenylacetylglutamate	Peptide	Acetylated Peptides	0.0075088	0.727155	ns	0.319927	2
1488	arachidonoyl ethanolamide	Lipid	Endocannabinoid	0.007585	0.613502	ns	1.2853	2
310	cystathionine	Amino Acid	Methionine, Cysteine, SAM and Taurine Metabolism	0.0075997	0.729098	ns	0.8406	2
100008957	sphingomyelin (d18:2/24:1, d18:1/24:2)*	Lipid	Sphingomyelins	0.0076443	0.607528	ns	0.216453	2
461	phosphate	Energy	Oxidative Phosphorylation	0.007812	0.607672	ns	0.145717	2
100001272	1-oleoyl-GPC (18:1)	Lipid	Lysophospholipid	0.0079506	0.728882	ns	0.995193	2
100009015	1-(1-enyl-stearoyl)-2-docosahexaenoyl-GPC (P-18:0/22:6)*	Lipid	Plasmalogen	0.0079506	0.728882	ns	0.446093	2
100009361	1-oleoyl-2-docosapentaenoyl-GPC (18:1/22:5n6)*	Lipid	Phosphatidylcholine (PC)	0.0080918	0.728738	ns	1.16217	2
100009135	1-(1-enyl-stearoyl)-2-linoleoyl-GPC (P-18:0/18:2)*	Lipid	Plasmalogen	0.0080918	0.728738	ns	0.779047	2
100001776	2-linoleoyl-GPE (18:2)*	Lipid	Lysophospholipid	0.0081626	0.72863	ns	0.86698	2
100006298	lignoceroyl sphingomyelin (d18:1/24:0)	Lipid	Sphingomyelins	0.0081626	0.608032	ns	0.432637	2
100015785	nisinate (24:6n3)	Lipid	Long Chain Polyunsaturated Fatty Acid (n3 and n6)	0.0082945	0.728162	ns	1.03373	2
100022008	bilirubin degradation product, C17H20N2O5 (1)**	Partially Characterized Molecules	Partially Characterized Molecules	0.0082954	0.728486	ns	0.67506	2
999915486	X-15486	Unannotated	Unannotated	0.0084228	0.728378	ns	0.60761	2
100005714	1-linolenoyl-GPE (18:3)*	Lipid	Lysophospholipid	0.0084934	0.728306	ns	0.778883	2
100009014	1-(1-enyl-palmitoyl)-2-arachidonoyl-GPC (P-16:0/20:4)*	Lipid	Plasmalogen	0.0089069	0.728018	ns	0.622107	2
100000491	gamma-glutamylphenylalanine	Peptide	Gamma-glutamyl Amino Acid	0.0091005	0.727874	ns	0.0449163	2
100004046	N-acetylcarnosine	Amino Acid	Histidine Metabolism	0.0094164	0.727658	ns	0.699563	2
100001566	1-docosahexaenoyl-GPC (22:6)*	Lipid	Lysophospholipid	0.0094992	0.727586	ns	1.22327	2
100009000	1-(1-enyl-palmitoyl)-2-docosahexaenoyl-GPE (P-16:0/22:6)*	Lipid	Plasmalogen	0.010078	0.727227	ns	1.13113	2
100000265	kynurenine	Amino Acid	Tryptophan Metabolism	0.010255	0.727083	ns	0.63179	2
100002876	1-(1-enyl-oleoyl)-GPC (P-18:1)*	Lipid	Lysoplasmalogen	0.010469	0.726867	ns	1.18917	2
100015789	sphingomyelin (d18:2/24:2)*	Lipid	Sphingomyelins	0.010469	0.609759	ns	1.1308	2
100003119	N-oleoyltaurine	Lipid	Endocannabinoid	0.010725	0.726759	ns	1.176	2
100001950	bilirubin (E,E)*	Cofactors and Vitamins	Hemoglobin and Porphyrin Metabolism	0.011302	0.726435	ns	0.47489	2
100001577	N-acetylcitrulline	Amino Acid	Urea cycle; Arginine and Proline Metabolism	0.011422	0.61145	ns	0.460447	2
1342	3-methoxytyrosine	Amino Acid	Tyrosine Metabolism	0.011788	0.726147	ns	0.0716973	2
100015772	1-cerotoyl-GPC (26:0)*	Lipid	Lysophospholipid	0.011873	0.610767	ns	0.29591	2
999923782	X-23782	Unannotated	Unannotated	0.012143	0.725931	ns	0.4693	2
100008994	1-stearoyl-2-linoleoyl-GPI (18:0/18:2)	Lipid	Phosphatidylinositol (PI)	0.012248	0.725859	ns	0.57806	2
999921364	X-21364	Unannotated	Unannotated	0.012415	0.611271	ns	0.830017	2
100001569	1-oleoyl-GPE (18:1)	Lipid	Lysophospholipid	0.012771	0.725571	ns	0.93898	2
100015833	arachidoylcarnitine (C20)*	Lipid	Fatty Acid Metabolism (Acyl Carnitine, Long Chain Saturated)	0.013003	0.725391	ns	0.954797	2
999917351	X-17351	Unannotated	Unannotated	0.013408	0.725031	ns	0.74793	2
100000463	indolelactate	Amino Acid	Tryptophan Metabolism	0.013408	0.725211	ns	0.554847	2
100002061	2-docosahexaenoyl-GPE (22:6)*	Lipid	Lysophospholipid	0.013824	0.722188	ns	0.615153	2
100008921	1-palmitoyl-2-stearoyl-GPC (16:0/18:0)	Lipid	Phosphatidylcholine (PC)	0.013897	0.724923	ns	0.86673	2
100000258	glycerol 3-phosphate	Lipid	Glycerolipid Metabolism	0.013932	0.724887	ns	0.414543	2
100015640	N-palmitoylserine	Lipid	Endocannabinoid	0.013942	0.724563	ns	0.596403	2
100008917	1-(1-enyl-stearoyl)-2-oleoyl-GPC (P-18:0/18:1)	Lipid	Plasmalogen	0.014087	0.724779	ns	0.13066	2
100002877	1-(1-enyl-stearoyl)-GPC (P-18:0)*	Lipid	Lysoplasmalogen	0.014146	0.724419	ns	1.0841	2
100000007	carnitine	Lipid	Carnitine Metabolism	0.014146	0.61199	ns	1.05777	2
100001293	N-acetylhistidine	Amino Acid	Histidine Metabolism	0.01447	0.61343	ns	0.28736	2
100021992	cis-3,4-methyleneheptanoylglycine	Lipid	Fatty Acid Metabolism (Acyl Glycine)	0.014652	0.724275	ns	0.344404	2
800	cysteine	Amino Acid	Methionine, Cysteine, SAM and Taurine Metabolism	0.014831	0.724347	ns	0.24517	2
100010901	gamma-glutamyl-alpha-lysine	Peptide	Gamma-glutamyl Amino Acid	0.015508	0.72406	ns	0.383387	2
100000665	docosahexaenoate (DHA; 22:6n3)	Lipid	Long Chain Polyunsaturated Fatty Acid (n3 and n6)	0.016213	0.723772	ns	0.35845	2
100001562	2-palmitoyl-GPC (16:0)*	Lipid	Lysophospholipid	0.016788	0.72352	ns	1.1727	2
100001810	dimethylarginine (SDMA + ADMA)	Amino Acid	Urea cycle; Arginine and Proline Metabolism	0.017235	0.72334	ns	0.553573	2
999921310	X-21310	Unannotated	Unannotated	0.017798	0.723124	ns	0.031945	2
100001734	N6-acetyllysine	Amino Acid	Lysine Metabolism	0.018486	0.722872	ns	0.585943	2
999914082	X-14082	Unannotated	Unannotated	0.019159	0.720497	ns	1.0693	2
100009278	14-HDoHE/17-HDoHE	Lipid	Docosanoid	0.01947	0.72154	ns	1.03756	2
100000551	4-methyl-2-oxopentanoate	Amino Acid	Leucine, Isoleucine and Valine Metabolism	0.019522	0.614222	ns	0.196667	2
999917328	X-17328	Unannotated	Unannotated	0.019907	0.614941	ns	0.705553	2
100001295	gamma-glutamyltryptophan	Peptide	Gamma-glutamyl Amino Acid	0.02075	0.7219	ns	0.0828523	2
100015641	N-oleoylserine	Lipid	Endocannabinoid	0.020963	0.721972	ns	0.468677	2
100022482	N-lactoyl phenylalanine	Amino Acid	Lactoyl Amino Acid	0.021894	0.721684	ns	0.227763	2
999910458	X-10458	Unannotated	Unannotated	0.02225	0.615157	ns	1.1355	2
100010940	diacylglycerol (16:1/18:2 [2], 16:0/18:3 [1])*	Lipid	Diacylglycerol	0.022821	0.72136	ns	1.1189	2
100001551	1-arachidonoyl-GPC (20:4n6)*	Lipid	Lysophospholipid	0.022891	0.721324	ns	1.30863	2
100001615	octadecanedioate (C18-DC)	Lipid	Fatty Acid, Dicarboxylate	0.023023	0.721252	ns	0.515083	2
100001977	beta-cryptoxanthin	Cofactors and Vitamins	Vitamin A Metabolism	0.023734	0.721036	ns	0.841703	2
100004054	margaroylcarnitine (C17)*	Lipid	Fatty Acid Metabolism (Acyl Carnitine, Long Chain Saturated)	0.023734	0.721036	ns	0.753183	2
100001456	7-methylguanine	Nucleotide	Purine Metabolism, Guanine containing	0.024171	0.720821	ns	1.08537	2
100001757	thymol sulfate	Xenobiotics	Food Component/Plant	0.024171	0.615877	ns	1.069	2
999912707	X-12707	Unannotated	Unannotated	0.024171	0.616057	ns	0.316003	2
100019982	octadecadienedioate (C18:2-DC)*	Lipid	Fatty Acid, Dicarboxylate	0.024171	0.720821	ns	0.0857986	2
100004329	sphingomyelin (d18:2/16:0, d18:1/16:1)*	Lipid	Sphingomyelins	0.024171	0.720821	ns	0.0440287	2
100015684	myristoyl-linoleoyl-glycerol (14:0/18:2) [2]*	Lipid	Diacylglycerol	0.024959	0.720389	ns	1.24763	2
999911308	X-11308	Unannotated	Unannotated	0.025136	0.720533	ns	0.232155	2
999925420	X-25420	Unannotated	Unannotated	0.025344	0.720461	ns	0.916197	2
100003434	imidazole propionate	Amino Acid	Histidine Metabolism	0.025438	0.616309	ns	1.27823	2
100001554	2-arachidonoyl-GPC (20:4)*	Lipid	Lysophospholipid	0.025682	0.720317	ns	1.44977	2
100008989	1-palmitoyl-2-eicosapentaenoyl-GPC (16:0/20:5)*	Lipid	Phosphatidylcholine (PC)	0.025682	0.720317	ns	0.482723	2
100004328	sphingomyelin (d18:1/14:0, d16:1/16:0)*	Lipid	Sphingomyelins	0.026785	0.720029	ns	0.381427	2
100001320	erythronate*	Carbohydrate	Aminosugar Metabolism	0.02731	0.719885	ns	0.247833	2
100015751	glycosyl ceramide (d18:1/23:1, d17:1/24:1)*	Lipid	Hexosylceramides (HCER)	0.027328	0.616849	ns	0.586073	2
100009209	1-palmitoyl-2-eicosapentaenoyl-GPE (16:0/20:5)*	Lipid	Phosphatidylethanolamine (PE)	0.02773	0.719561	ns	0.66759	2
999916576	X-16576	Unannotated	Unannotated	0.027807	0.617856	ns	0.137573	2
100001395	1-linoleoyl-GPC (18:2)	Lipid	Lysophospholipid	0.028213	0.719597	ns	0.64341	2
100006262	4-methoxyphenol sulfate	Amino Acid	Tyrosine Metabolism	0.028319	0.617173	ns	0.32023	2
2050	eicosapentaenoate (EPA; 20:5n3)	Lipid	Long Chain Polyunsaturated Fatty Acid (n3 and n6)	0.028356	0.719525	ns	0.28495	2
100003260	carboxyethyl-GABA	Amino Acid	Glutamate Metabolism	0.028507	0.617497	ns	0.150818	2
1539	1-palmitoyl-2-oleoyl-GPC (16:0/18:1)	Lipid	Phosphatidylcholine (PC)	0.028821	0.719381	ns	0.337507	2
100000846	erythritol	Xenobiotics	Food Component/Plant	0.029381	0.719237	ns	0.28877	2
100010916	palmitoyl-oleoyl-glycerol (16:0/18:1) [1]*	Lipid	Diacylglycerol	0.030218	0.718229	ns	1.29503	2
498	retinol (vitamin A)	Cofactors and Vitamins	Vitamin A Metabolism	0.03087	0.61782	ns	0.68627	2
100009069	1-(1-enyl-palmitoyl)-2-linoleoyl-GPE (P-16:0/18:2)*	Lipid	Plasmalogen	0.031793	0.718661	ns	0.70683	2
100000657	1,2-dipalmitoyl-GPC (16:0/16:0)	Lipid	Phosphatidylcholine (PC)	0.031793	0.718625	ns	0.4921	2
100001178	3-carboxy-4-methyl-5-propyl-2-furanpropanoate (CMPF)	Lipid	Fatty Acid, Dicarboxylate	0.031881	0.718589	ns	0.698293	2
999912726	X-12726	Unannotated	Unannotated	0.031911	0.718445	ns	0.347023	2
100010918	oleoyl-oleoyl-glycerol (18:1/18:1) [1]*	Lipid	Diacylglycerol	0.032648	0.718373	ns	1.48207	2
100003901	2-stearoyl-GPE (18:0)*	Lipid	Lysophospholipid	0.034193	0.718013	ns	1.4458	2
2054	ethylmalonate	Amino Acid	Leucine, Isoleucine and Valine Metabolism	0.034193	0.718013	ns	0.165202	2
100002128	17alpha-hydroxypregnenolone 3-sulfate	Lipid	Pregnenolone Steroids	0.034729	0.621815	ns	0.52542	2
999912306	X-12306	Unannotated	Unannotated	0.034927	0.716718	ns	1.38713	2
999911478	X-11478	Unannotated	Unannotated	0.035022	0.717797	ns	0.73401	2
407	lysine	Amino Acid	Lysine Metabolism	0.035201	0.717726	ns	0.486257	2
100008934	2-hydroxylaurate	Lipid	Fatty Acid, Monohydroxy	0.035201	0.717726	ns	0.210727	2
100001415	N6-carbamoylthreonyladenosine	Nucleotide	Purine Metabolism, Adenine containing	0.038051	0.717186	ns	0.568613	2
999918922	X-18922	Unannotated	Unannotated	0.038803	0.717006	ns	0.53134	2
100021329	(S)-a-amino-omega-caprolactam	Xenobiotics	Food Component/Plant	0.039719	0.716862	ns	0.48263	2
100021104	pregnenetriol disulfate*	Lipid	Pregnenolone Steroids	0.040347	0.716718	ns	0.71793	2
999917653	X-17653	Unannotated	Unannotated	0.040347	0.716718	ns	0.668763	2
999926108	X-26108	Unannotated	Unannotated	0.040657	0.716646	ns	0.76048	2
1239	2-hydroxystearate	Lipid	Fatty Acid, Monohydroxy	0.040985	0.716574	ns	0.494967	2
100010955	perfluorooctanesulfonate (PFOS)	Xenobiotics	Chemical	0.041108	0.716358	ns	1.00728	2
999924522	X-24522	Unannotated	Unannotated	0.041428	0.623075	ns	0.0813563	2
100008914	1-palmitoyl-2-arachidonoyl-GPC (16:0/20:4n6)	Lipid	Phosphatidylcholine (PC)	0.04262	0.716214	ns	0.921017	2
100002951	eicosanedioate (C20-DC)	Lipid	Fatty Acid, Dicarboxylate	0.045278	0.715782	ns	0.127983	2
100005352	1-eicosenoyl-GPC (20:1)*	Lipid	Lysophospholipid	0.04563	0.71571	ns	0.955037	2
999911470	X-11470	Unannotated	Unannotated	0.04706	0.715458	ns	0.671817	2
1628	glycochenodeoxycholate	Lipid	Primary Bile Acid Metabolism	0.04706	0.621275	ns	0.204374	2
100004056	N-methyltaurine	Amino Acid	Methionine, Cysteine, SAM and Taurine Metabolism	0.04706	0.712687	ns	0.173857	2
100021726	GlcNAc sulfate conjugate of C21H34O2 steroid**	Partially Characterized Molecules	Partially Characterized Molecules	0.047232	0.71463	ns	0.395269	2
999913695	X-13695	Unannotated	Unannotated	0.047297	0.621851	ns	0.157136	2
999912818	X-12818	Unannotated	Unannotated	0.049714	0.622211	ns	0.355285	2
999912221	X-12221	Unannotated	Unannotated	0.049767	0.714558	ns	0.275122	2
100004083	glycohyocholate	Lipid	Secondary Bile Acid Metabolism	8.9721e-19	0.486677	2.4096	1.3837	2
100020214	glyco-beta-muricholate**	Lipid	Primary Bile Acid Metabolism	4.9028e-17	0.496754	ns	0.470167	1
