# Supplementary material for: Antiretroviral regimen and sex-specific metabolic heterogeneity in pediatric HIV
Source: iScience. 2026 Jul 20;29(8):116865. doi: 10.1016/j.isci.2026.116865 (PMC13393711; doi:10.1016/j.isci.2026.116865)
Supplement: Table S25. Summary of all statistics applied for comparison 1 (UC vs. CLWH-EFV vs. CLWH-LPV) [file mmc3.xlsx]

## Sheet: Sheet2
	Table S25: Summary of all statistics applied for comparison 1 (UC vs CLWH-EFV vs CLWH-LPV)
	Metabolites included for interpretation performed well in three or more statistical measures. Coloured blocks in the statistics columns represent significant values.													Cross reference significant metabolites against top 50 best performing metabolites from additional statistical tests Coloured cells - Metabolites that were in the top 50 best performing metabolites in OPLS-DA or RF. Bold text - metabolites that were significantly different between EFV-CLWH and LPV-CLWH in all applied tests. Blank cells - metabolites that did not appear in the top 50 metabolites i…
	CHEMID	Metabolite	Super pathway	Sub-pathway	Statistics				No of significant statistical measures	Normalised relative concentration
					FDR	ES	FC (EFV/LPV)	PLS-DA VIP		UC	EFV	LPV	Trend	OPLS-DA V1 VIP score	RF Mean Decrease Accuracy
	100004083	glycohyocholate	Lipid	Secondary Bile Acid Metabolism	1.39989e-34	0.127888	13.153	4.81463	4	-0.229455	0.502601	-1.10162		3.18071	0.0064925
	100001279	hyocholate	Lipid	Secondary Bile Acid Metabolism	1.04944e-21	0.0896138	22.124	3.99203	4	-0.349518	0.606803	-0.713383		2.97461	0.0037339
	100004084	taurohyocholate*	Lipid	Secondary Bile Acid Metabolism	3.3868e-21	0.0882991	13.501	3.9513	4	-0.339416	0.399034	-0.707451		2.63398	0.003805
	100004182	3beta-hydroxy-5-cholenoate	Lipid	Secondary Bile Acid Metabolism	3.32447e-17	0.066668	4.4063	3.31433	4	0.159777	0.173227	-1.0864		3.2542	0.0044587
	100001063	7-ketodeoxycholate	Lipid	Secondary Bile Acid Metabolism	2.83028e-11	0.0638546	2.6578	2.54667	4	-0.0642455	0.524256	-0.817951
	100001250	tauro-beta-muricholate	Lipid	Primary Bile Acid Metabolism	3.41585e-28	0.108809	12.103	4.609	4	-0.293415	0.49032	-0.89416		2.68431	0.0065402
	100020214	glyco-beta-muricholate**	Lipid	Primary Bile Acid Metabolism	1.25233e-27	0.0979786	6.8593	4.2794	4	-0.199101	0.378394	-1.09952		2.94287	0.0054245
	100002126	16alpha-hydroxy DHEA 3-sulfate	Lipid	Androgenic Steroids	1.61163e-10	0.0691044	3.4581	3.08213	4	-0.442965	0.629987	-0.457598		2.29559
	100001073	androsterone sulfate	Lipid	Androgenic Steroids	2.13488e-18	0.127329	0.10923	3.8625	4	0.271406	-0.857574	0.2246		3.28871	0.0029073
	100002027	androstenediol (3alpha, 17alpha) monosulfate (3)	Lipid	Androgenic Steroids	3.25077e-15	0.123509	0.193	3.30403	4	0.267247	-0.993265	0.140644		3.22148	0.0031737
	100001287	epiandrosterone sulfate	Lipid	Androgenic Steroids	3.38615e-15	0.118447	0.14192	3.45743	4	0.262892	-0.979943	0.137854		3.18326	0.003094
	100001987	5alpha-androstan-3beta,17beta-diol disulfate	Lipid	Androgenic Steroids	2.07329e-07	0.100945	0.16018	2.2645	4	0.248348	-0.650776	-0.155546		2.34105	0.0010913
	100021331	metabolonic lactone sulfate	Partially Characterized Molecules	Partially Characterized Molecules	9.5803e-30	0.160329	0.056467	4.45737	4	0.327437	-0.974739	0.50521		3.73746	0.008223
	100004635	methionine sulfone	Amino Acid	Methionine, Cysteine, SAM and Taurine Metabolism	4.23828e-10	0.145399	2.228	2.74283	4	-0.416441	0.655665	-0.208472		2.86142	0.0026826
	100001743	tryptophan betaine	Amino Acid	Tryptophan Metabolism	1.116e-13	0.061811	8.0701	3.40057	4	0.03837	-0.121551	-0.955541		2.30904	0.0014852
	100002568	L-urobilin	Cofactors and Vitamins	Hemoglobin and Porphyrin Metabolism	1.07144e-17	0.0673574	0.071981	4.31037	4	-0.0694225	-0.722435	0.46157		2.78648	0.0013029
	100005972	alpha-CEHC sulfate	Cofactors and Vitamins	Tocopherol Metabolism	0.000130756	0.0622325	0.38094	1.70207	4	0.32533	-0.740332	0.0393649
	100019794	hydroxy-CMPF*	Lipid	Fatty Acid, Dicarboxylate	3.01234e-18	0.118578	0.2303	3.52303	4	0.269019	-0.739008	0.315692		2.98679	0.0017254
	100002009	5alpha-pregnan-3beta,20beta-diol monosulfate (1)	Lipid	Progestin Steroids	0.000237416	0.0614076	0.49852	1.53337	4	0.280073	-0.448301	-0.0254403
	100006370	3beta-hydroxy-5-cholestenoate	Lipid	Sterol	1.54326e-15	0.0683509	2.6519	2.84017	4	0.134493	0.120662	-0.923878		3.35567	0.0044597
	999924812	X-24812	Unannotated	Unannotated	6.25943e-07	0.102769	2.0314	2.1748	4	-0.242905	0.424771	0.0352603
	999919141	X-19141	Unannotated	Unannotated	1.8281e-15	0.0806656	2.381	2.74147	4	-0.277611	0.427671	-0.367707		2.89112	0.0020744
	999923157	X-23157	Unannotated	Unannotated	1.98809e-18	0.0632958	7.2525	3.7867	4	-0.141885	0.338398	-0.91871			0.0017918
	999916935	X-16935	Unannotated	Unannotated	1.99978e-17	0.148652	0.16198	3.69577	4	0.342504	-0.827276	0.246284		3.31194	0.0046178
	999912456	X-12456	Unannotated	Unannotated	0.000574023	0.132276	0.3975	1.6083	4	0.455098	-0.658456	-0.133199
	999917357	X-17357	Unannotated	Unannotated	4.01001e-26	0.130822	0.24134	3.30527	4	0.22989	-0.533486	0.465039		3.21782	0.0045915
	999924556	X-24556	Unannotated	Unannotated	1.81262e-21	0.127929	0.14481	3.6616	4	0.270381	-0.951475	0.42478		3.21161	0.0054257
	999924418	X-24418	Unannotated	Unannotated	3.33107e-10	0.0672424	0.29633	2.35283	4	0.313423	-0.737996	0.296591
	999926111	X-26111	Unannotated	Unannotated	5.50527e-07	0.0623615	0.28164	2.00423	4	0.278564	-0.614272	-0.0702826
	100002154	ergothioneine	Xenobiotics	Food Component/Plant	1.75817e-09	0.0851356	2.3465	2.31297	4	0.197099	0.00345498	-0.649692		2.53212	0.0018782
	1135	ursodeoxycholate	Lipid	Secondary Bile Acid Metabolism	0.000649623	0.0108743	2.1555	1.6832	3	0.00304709	0.00990171	-0.478779
	100006642	glycodeoxycholate 3-sulfate	Lipid	Secondary Bile Acid Metabolism	5.46562e-17	0.0582999	0.16433	4.06423	3	-0.0638033	-0.415238	0.924089		2.95579	0.0039262
	100006644	taurodeoxycholic acid 3-sulfate	Lipid	Secondary Bile Acid Metabolism	3.98422e-15	0.053986	0.10296	4.67937	3	-0.160199	-0.343507	0.931133		3.13055	0.0020506
	100021712	deoxycholic acid 12-sulfate*	Lipid	Secondary Bile Acid Metabolism	1.58217e-15	0.0527165	0.10365	4.2518	3	-0.0937558	-0.814111	0.815991		2.8892	0.0015001
	100000436	glycodeoxycholate	Lipid	Secondary Bile Acid Metabolism	2.27949e-12	0.0470329	0.28568	3.26777	3	-0.207754	-0.257607	0.802803		2.67874
	1668	taurodeoxycholate	Lipid	Secondary Bile Acid Metabolism	9.37498e-11	0.0429589	0.21366	3.66103	3	-0.341181	-0.349447	0.814478		2.56601	0.0016263
	302	deoxycholate	Lipid	Secondary Bile Acid Metabolism	3.58291e-08	0.0250657	0.49976	1.885	3	0.0652264	-0.175814	0.420551
	100001989	glycocholenate sulfate*	Lipid	Secondary Bile Acid Metabolism	0.001066	0.122999	1.8117	1.50713	3	0.373552	-0.333423	-0.734962			0.0014695
	1648	taurocholate	Lipid	Primary Bile Acid Metabolism	3.68812e-07	0.0466154	0.28609	3.30047	3	-0.393265	-0.133403	0.62775
	100009264	glycochenodeoxycholate glucuronide (1)	Lipid	Primary Bile Acid Metabolism	1.43722e-06	0.0457025	0.36802	2.81623	3	-0.295513	-0.0689502	0.877879		2.40116
	342	glycocholate	Lipid	Primary Bile Acid Metabolism	4.56707e-08	0.0284963	0.33641	2.83913	3	-0.168534	-0.28094	0.573001		2.37879
	100002152	andro steroid monosulfate C19H28O6S (1)*	Lipid	Androgenic Steroids	1.02702e-08	0.049728	3.6188	2.65013	3	-0.306848	0.565493	-0.419285			0.0010956
	100001992	androstenediol (3beta,17beta) disulfate (1)	Lipid	Androgenic Steroids	3.64463e-09	0.0307601	0.27537	2.7787	3	-0.111615	-0.485194	0.375251
	100000792	dehydroepiandrosterone sulfate (DHEA-S)	Lipid	Androgenic Steroids	7.3307e-08	0.0290608	0.39427	2.3265	3	-0.02934	-0.431787	0.184994
	100002028	androstenediol (3beta,17beta) monosulfate (1)	Lipid	Androgenic Steroids	1.70406e-06	0.0189359	0.37659	2.25837	3	-0.112105	-0.335786	0.231496
	100022006	bilirubin degradation product, C17H18N2O4 (2)**	Partially Characterized Molecules	Partially Characterized Molecules	7.66174e-14	0.0584947	0.48255	2.33097	3	0.0783652	-0.377769	0.217298		2.95734	0.0013708
	100022014	bilirubin degradation product, C16H18N2O5 (3)**	Partially Characterized Molecules	Partially Characterized Molecules	4.1725e-08	0.0398866	0.44991	1.83403	3	0.124533	-0.289939	0.19659
	100022003	bilirubin degradation product, C16H18N2O5 (1)**	Partially Characterized Molecules	Partially Characterized Molecules	7.28022e-08	0.0360912	0.38902	2.10883	3	0.131143	-0.350485	0.0922483
	100022004	bilirubin degradation product, C16H18N2O5 (2)**	Partially Characterized Molecules	Partially Characterized Molecules	3.69663e-07	0.0338825	0.45497	1.91	3	0.0912894	-0.402161	0.00213007
	100022015	bilirubin degradation product, C16H18N2O5 (4)**	Partially Characterized Molecules	Partially Characterized Molecules	3.67558e-06	0.0302268	0.37324	1.94687	3	0.1548	-0.298591	0.177725
	100020261	glutamine conjugate of C6H10O2 (1)*	Partially Characterized Molecules	Partially Characterized Molecules	0.00324749	0.00739523	0.43504	1.71563	3	-0.198821	-0.28774	0.212866
	100021726	GlcNAc sulfate conjugate of C21H34O2 steroid**	Partially Characterized Molecules	Partially Characterized Molecules	0.0272454	0.00420912	0.49581	1.31303	3	0.0314497	-0.0755294	0.133687
	100006378	N-acetylkynurenine (2)	Amino Acid	Tryptophan Metabolism	0.000192595	0.0131619	2.5202	1.47327	3	-0.0172808	0.00977565	-0.702761
	100009042	5-hydroxyindole sulfate	Amino Acid	Tryptophan Metabolism	1.9622e-06	0.0500353	0.41281	1.9457	3	0.226048	-0.397266	0.167395
	100004634	3-methoxytyramine sulfate	Amino Acid	Tyrosine Metabolism	0.000775653	0.0612358	1.3182	1.13173	3	-0.11066	0.267428	0.0913184
	100005977	alpha-CMBHC glucuronide	Cofactors and Vitamins	Tocopherol Metabolism	0.000534483	0.00994577	0.33484	1.8869	3	0.0398013	-0.636992	0.30259
	100002825	4-oxo-retinoic acid	Cofactors and Vitamins	Vitamin A Metabolism	9.61954e-11	0.122802	1.2541	1.1817	3	0.145014	-0.407515	-0.0128939			0.002037
	100015967	carotene diol (2)	Cofactors and Vitamins	Vitamin A Metabolism	4.26324e-11	0.0758406	0.64154	1.72427	3	0.170022	-0.368115	0.124823		2.5328	0.001504
	100015971	cortolone glucuronide (1)	Lipid	Corticosteroids	2.28283e-11	0.0421389	0.4446	2.1177	3	0.150039	-0.226518	0.417955
	100022127	tetrahydrocortisone glucuronide (5)	Lipid	Corticosteroids	7.68967e-07	0.0202038	0.41933	1.94713	3	0.091255	-0.115761	0.525923
	100009278	14-HDoHE/17-HDoHE	Lipid	Docosanoid	0.00706516	0.007659	0.42075	1.5249	3	-0.136045	-0.186087	0.193099
	1488	arachidonoyl ethanolamide	Lipid	Endocannabinoid	0.00282971	0.0205571	2.0365	1.20407	3	0.281508	0.0815218	-0.6598
	100021727	cis-3,4-methyleneheptanoate	Lipid	Fatty Acid, Branched	1.57119e-05	0.0358439	0.39306	1.81383	3	0.18352	-0.321026	0.182384
	100002199	tridecenedioate (C13:1-DC)*	Lipid	Fatty Acid, Dicarboxylate	0.000536952	0.0212539	0.4944	1.51173	3	0.127518	-0.407999	0.109846
	100005716	1-oleoyl-GPG (18:1)*	Lipid	Lysophospholipid	8.0685e-12	0.0423353	0.4163	2.3803	3	-0.0597417	-0.108509	0.468202		2.40354
	100009227	1-linoleoyl-GPG (18:2)*	Lipid	Lysophospholipid	8.13374e-09	0.0315333	0.47989	2.12857	3	-0.112113	-0.127284	0.304071		2.4338
	100004442	1-arachidonoyl-GPA (20:4)	Lipid	Lysophospholipid	1.39593e-06	0.0194256	0.47881	1.74	3	0.2648	-0.756291	0.472521
	100001461	1-stearoyl-GPE (18:0)	Lipid	Lysophospholipid	0.00165453	0.066751	0.75598	1.1672	3	-0.20984	0.0848531	0.427873
	100015643	sphingadienine	Lipid	Sphingolipid Synthesis	2.52784e-06	0.0183591	2.4609	1.992	3	0.013774	0.208442	-0.296663
	100001033	beta-sitosterol	Lipid	Sterol	3.19926e-14	0.05588	0.31987	3.04073	3	-0.0228796	-0.0953076	0.759607		2.86142	0.0011361
	100001269	campesterol	Lipid	Sterol	2.58009e-12	0.0530016	0.42664	2.4557	3	-0.111764	-0.0653716	0.603944		2.59106	0.0022017
	100006108	phenylacetylcarnitine	Peptide	Acetylated Peptides	0.000250741	0.0298094	0.48048	1.592	3	0.0792322	-0.452336	-0.0885545
	100009045	phenylacetylglutamate	Peptide	Acetylated Peptides	0.00252057	0.00818159	0.49895	1.43713	3	0.0739911	-0.3311	0.280406
	999924972	X-24972	Unannotated	Unannotated	0.000242753	0.0554601	2.4928	2.14143	3	-0.418529	0.671029	-0.165462
	999912798	X-12798	Unannotated	Unannotated	0.000273798	0.0220978	2.0763	1.57553	3	0.303885	0.0915258	-0.80071
	999921834	X-21834	Unannotated	Unannotated	1.54763e-05	0.0174947	2.3031	1.73007	3	0.0466626	-0.0113392	-0.457687
	999912847	X-12847	Unannotated	Unannotated	0.00181706	0.0128603	2.1931	1.79223	3	-0.327523	0.161573	-0.314018
	999924545	X-24545	Unannotated	Unannotated	0.001116	0.0550214	0.39065	1.65317	3	0.110608	-0.596602	-0.235226
	999924947	X-24947	Unannotated	Unannotated	2.78338e-07	0.0445201	0.41172	2.0241	3	0.155101	-0.871804	0.149628
	999922834	X-22834	Unannotated	Unannotated	7.48939e-13	0.0431783	0.27103	3.12967	3	0.0271233	-0.80845	0.778213		2.73583	0.0012546
	999914939	X-14939	Unannotated	Unannotated	7.83433e-07	0.0341989	0.48592	1.8768	3	0.0185306	-0.422886	0.068685
	999912126	X-12126	Unannotated	Unannotated	0.000175149	0.025659	0.44076	1.75243	3	-0.610646	-0.0082606	0.530525
	999912101	X-12101	Unannotated	Unannotated	7.55401e-06	0.0204141	0.42864	2.0114	3	-0.153752	-0.392129	0.193712
	999912216	X-12216	Unannotated	Unannotated	1.56139e-06	0.0199187	0.47263	2.0425	3	-0.0524949	-0.253209	0.173784
	999924531	X-24531	Unannotated	Unannotated	0.00119537	0.0144314	0.42525	1.7685	3	-0.104646	-0.0367111	0.617711
	999914082	X-14082	Unannotated	Unannotated	0.00535326	0.0141339	0.4814	1.25763	3	0.166073	-0.147705	0.162502
	999912726	X-12726	Unannotated	Unannotated	0.0224282	0.00437888	0.3823	1.60127	3	-0.0617815	-0.141801	0.0248488
	999911381	X-11381	Unannotated	Unannotated	8.64467e-05	0.0806574	1.4429	1.19037	3	0.204879	-0.193191	-0.484607
	999911444	X-11444	Unannotated	Unannotated	1.07723e-10	0.0667017	0.56156	1.8253	3	0.138392	-0.37703	0.068356		2.40642	0.00097368
	999911880	X-11880	Unannotated	Unannotated	1.26703e-09	0.065456	0.65861	1.5824	3	0.134523	-0.335875	0.0564444			0.0011506
	999912844	X-12844	Unannotated	Unannotated	4.27703e-17	0.0644495	0.51355	2.2353	3	0.044722	-0.28626	0.406789		2.89171	0.0039537
	100001624	3-(3-hydroxyphenyl)propionate	Xenobiotics	Benzoate Metabolism	4.27512e-06	0.0196442	2.2601	1.9004	3	0.034606	0.11505	-0.923803
	100002122	3-hydroxyhippurate	Xenobiotics	Benzoate Metabolism	8.18011e-06	0.0188003	2.2485	1.934	3	-0.0630756	-0.0488324	-0.550847
	100021324	3,5-dichloro-2,6-dihydroxybenzoic acid	Xenobiotics	Chemical	2.4975e-06	0.0986689	0.56079	1.91507	3	0.263181	-0.343293	0.020162			0.0013972
	100004295	2-piperidinone	Xenobiotics	Food Component/Plant	1.0741e-07	0.0234717	2.2249	2.1076	3	-0.131914	0.0372832	-0.676987			0.0016648
	100020822	dihydrocaffeate sulfate (2)	Xenobiotics	Food Component/Plant	0.000143483	0.0136105	3.7296	1.95687	3	-0.271217	0.141434	-0.710135
	100001757	thymol sulfate	Xenobiotics	Food Component/Plant	0.00947521	0.00920214	2.2312	1.60513	3	-0.346575	-0.0125287	-0.333949
	100020585	2-hydroxyfluorene sulfate	Xenobiotics	Tobacco Metabolite	3.30606e-07	0.0287724	2.4149	2.0633	3	-0.175825	0.371792	-0.419999
	849	caffeine	Xenobiotics	Xanthine Metabolism	4.9992e-05	0.0395185	2.5995	2.35293	3	-0.716054	0.156607	-0.488302
	999921339	X-21339	Unannotated	Unannotated	5.1037e-10	0.0588554	0.54509	1.9285	2	0.14875	-0.432749	0.0904366		2.36273
	1090	bilirubin (Z,Z)	Cofactors and Vitamins	Hemoglobin and Porphyrin Metabolism	6.93821e-13	0.056751	0.57852	1.96467	2	0.041612	-0.343025	0.245508		2.74561	0.0022085
	100015968	carotene diol (3)	Cofactors and Vitamins	Vitamin A Metabolism	1.96603e-13	0.0546557	0.5534	2.1176	2	0.0821234	-0.323658	0.275868		2.55445
	100001055	isobutyrylcarnitine (C4)	Amino Acid	Leucine, Isoleucine and Valine Metabolism	8.63583e-08	0.0546442	0.51298	1.7329	2	0.156977	-0.304365	0.0074313
	100022013	tetrahydrocortisol glucuronide	Lipid	Corticosteroids	4.97032e-05	0.0541233	0.51243	1.95623	2	-0.204911	0.0379556	0.648291
	100008992	1-stearoyl-2-docosahexaenoyl-GPE (18:0/22:6)*	Lipid	Phosphatidylethanolamine (PE)	0.00011551	0.0535448	0.75139	1.1804	2	-0.17046	-0.014481	0.357723
	100001609	7alpha-hydroxy-3-oxo-4-cholestenoate (7-Hoca)	Lipid	Sterol	1.42011e-09	0.0533846	1.5139	1.5021	2	0.143905	0.0537534	-0.445608		2.42247	0.0018477
	100001951	bilirubin (E,Z or Z,E)*	Cofactors and Vitamins	Hemoglobin and Porphyrin Metabolism	3.33351e-14	0.0532251	0.51857	2.23343	2	0.075701	-0.281589	0.28756		2.75029	0.0026672
	100010937	oleoyl-arachidonoyl-glycerol (18:1/20:4) [2]*	Lipid	Diacylglycerol	0.0022617	0.0524478	0.74976	1.1332	2	-0.253042	0.0516255	0.431985
	100022005	bilirubin degradation product, C17H18N2O4 (1)**	Partially Characterized Molecules	Partially Characterized Molecules	2.78688e-12	0.0523813	0.50897	2.10923	2	0.0599214	-0.351671	0.220666		2.67069	0.0015036
	100005371	1-dihomo-linolenoyl-GPE (20:3n3 or 6)*	Lipid	Lysophospholipid	0.0414613	0.0518891	0.75817	1.02147	2	-0.263318	0.143849	0.276487
	100015966	carotene diol (1)	Cofactors and Vitamins	Vitamin A Metabolism	7.68386e-12	0.048719	0.65316	1.67937	2	0.0890241	-0.279214	0.248739		2.46402	0.0010583
	999925371	X-25371	Unannotated	Unannotated	6.01538e-09	0.0476705	1.3949	1.3176	2	-0.106961	0.227396	-0.131394
	100000010	3-phenylpropionate (hydrocinnamate)	Xenobiotics	Benzoate Metabolism	0.00673789	0.0465916	0.70139	1.17857	2	0.268941	-0.281759	-0.050442
	999924241	X-24241	Unannotated	Unannotated	0.00190199	0.0465612	1.4994	1.004	2	0.286765	0.00124014	-0.312157
	100020823	lithocholate sulfate (1)	Lipid	Secondary Bile Acid Metabolism	0.000121102	0.0442597	0.51557	1.63823	2	0.155086	-0.588933	-0.0555931
	100006065	cyclo(pro-val)	Peptide	Dipeptide	7.55701e-10	0.0438899	0.60154	1.71343	2	0.0788216	-0.258211	0.141351			0.0012375
	100021372	2-hydroxy-4-(methylthio)butanoic acid	Amino Acid	Methionine, Cysteine, SAM and Taurine Metabolism	2.19394e-08	0.0430115	0.70694	1.3476	2	0.0547191	-0.3349	0.0625491
	100020004	3-carboxy-4-methyl-5-pentyl-2-furanpropionate (3-CMPFP)**	Lipid	Fatty Acid, Dicarboxylate	3.15828e-05	0.0427305	1.5149	1.4005	2	-0.225104	0.250919	-0.109283
	999924949	X-24949	Unannotated	Unannotated	0.00137753	0.0417658	0.6496	1.3016	2	0.225988	-0.321856	-0.0159458
	100001777	1-oleoyl-GPI (18:1)	Lipid	Lysophospholipid	0.000387919	0.0417132	0.63957	1.5451	2	-0.271916	-0.0349874	0.339839
	100022007	bilirubin degradation product, C17H18N2O4 (3)**	Partially Characterized Molecules	Partially Characterized Molecules	8.91823e-11	0.0409458	0.52591	2.07267	2	0.0551123	-0.339487	0.283546		2.66354	0.0011508
	100004321	2,8-quinolinediol sulfate	Xenobiotics	Food Component/Plant	0.0171223	0.0403936	0.55932	1.06963	2	0.307052	-0.533363	-0.246413
	100002171	1-margaroyl-GPE (17:0)*	Lipid	Lysophospholipid	0.000806446	0.0395357	0.6648	1.32387	2	-0.157479	0.0868988	0.492068
	100008991	1-palmitoyl-2-docosahexaenoyl-GPE (16:0/22:6)*	Lipid	Phosphatidylethanolamine (PE)	3.30595e-07	0.0391068	0.67877	1.5001	2	-0.15328	-0.10141	0.463419
	100009067	1-stearoyl-2-docosahexaenoyl-GPI (18:0/22:6)*	Lipid	Phosphatidylinositol (PI)	6.78055e-09	0.0387625	0.69669	1.48873	2	-0.105997	-0.0558573	0.387444		2.31269
	100001654	1-arachidonoyl-GPI (20:4)*	Lipid	Lysophospholipid	5.51201e-05	0.0386319	0.66162	1.5237	2	-0.191261	-0.0582717	0.274356
	100001990	taurocholenate sulfate*	Lipid	Secondary Bile Acid Metabolism	0.00331701	0.0382712	1.7303	1.15937	2	0.176523	-0.202755	-0.441687
	100009181	1-stearoyl-2-oleoyl-GPI (18:0/18:1)*	Lipid	Phosphatidylinositol (PI)	0.00107217	0.0362802	0.74087	1.09157	2	-0.183664	0.0693065	0.276464
	100010919	oleoyl-oleoyl-glycerol (18:1/18:1) [2]*	Lipid	Diacylglycerol	0.0102348	0.0358973	0.73358	1.07117	2	-0.240692	0.127583	0.395494
	100021728	cis-3,4-methyleneheptanoylcarnitine	Lipid	Fatty Acid Metabolism (Acyl Carnitine, Medium Chain)	2.42094e-06	0.0349729	0.57704	1.6454	2	0.101505	-0.402781	0.118966
	100001613	tetradecanedioate (C14-DC)	Lipid	Fatty Acid, Dicarboxylate	8.00799e-09	0.0338496	0.54377	1.7624	2	-0.142821	-0.390543	0.135992			0.00099403
	100006679	phenol glucuronide	Amino Acid	Tyrosine Metabolism	0.010508	0.0338028	1.448	1.1134	2	-0.694126	0.217898	0.00649609
	100009397	1-linoleoyl-2-eicosapentaenoyl-GPC (18:2/20:5)*	Lipid	Phosphatidylcholine (PC)	4.85104e-05	0.0334717	0.66916	1.31473	2	-0.1236	0.00415434	0.412844
	100001657	glycolithocholate sulfate*	Lipid	Secondary Bile Acid Metabolism	0.00258764	0.0331331	0.58936	1.13957	2	0.132468	-0.475919	-0.0663759
	250	biliverdin	Cofactors and Vitamins	Hemoglobin and Porphyrin Metabolism	1.06088e-07	0.0329753	0.58136	1.7032	2	0.0408439	-0.306458	0.073244
	100010936	oleoyl-arachidonoyl-glycerol (18:1/20:4) [1]*	Lipid	Diacylglycerol	0.000870244	0.0327765	0.71647	1.24197	2	-0.217424	-0.0188975	0.34909
	240	3-(4-hydroxyphenyl)lactate	Amino Acid	Tyrosine Metabolism	2.50226e-07	0.0327387	0.76985	1.1382	2	0.0577509	-0.251932	0.147998
	100009123	1-pentadecanoyl-2-docosahexaenoyl-GPC (15:0/22:6)*	Lipid	Phosphatidylcholine (PC)	0.000139256	0.0323369	0.76792	1.11913	2	-0.146831	0.0150175	0.348072
	100001567	1-palmitoyl-GPE (16:0)	Lipid	Lysophospholipid	8.05754e-08	0.0319104	0.70504	1.43817	2	-0.0729471	-0.0623073	0.31135		2.35085	0.0010645
	100001566	1-docosahexaenoyl-GPC (22:6)*	Lipid	Lysophospholipid	0.00388234	0.0309836	0.78502	1.03392	2	-0.183863	0.0487429	0.229747
	100002544	4-hydroxyglutamate	Amino Acid	Glutamate Metabolism	0.000567975	0.0308759	0.66598	1.2303	2	0.128108	-0.248806	-0.0112523
	100010928	linoleoyl-docosahexaenoyl-glycerol (18:2/22:6) [1]*	Lipid	Diacylglycerol	3.35746e-06	0.0307239	0.51946	1.97157	2	-0.222461	-0.183567	0.456404
	356	cortisol	Lipid	Corticosteroids	1.5362e-09	0.0306557	0.63278	1.66157	2	-0.0143059	-0.180617	0.245839
	100010949	stearoyl-arachidonoyl-glycerol (18:0/20:4) [1]*	Lipid	Diacylglycerol	0.00127436	0.0303788	0.62723	1.2395	2	0.0167758	0.264706	0.525212
	100003397	trimethylamine N-oxide	Lipid	Phospholipid Metabolism	1.97864e-06	0.0297798	0.57672	1.6758	2	-0.262422	-0.124434	0.286947
	100008993	1-palmitoyl-2-arachidonoyl-GPI (16:0/20:4)*	Lipid	Phosphatidylinositol (PI)	1.68707e-05	0.0296261	0.75994	1.12813	2	-0.1439	-0.0392023	0.263449
	100001006	N-acetylglycine	Amino Acid	Glycine, Serine and Threonine Metabolism	8.08865e-09	0.0293114	1.5347	1.48407	2	-0.1171	0.0722478	-0.318671			0.0010526
	100005717	1-palmitoyl-GPG (16:0)*	Lipid	Lysophospholipid	4.5773e-08	0.0287272	0.59423	1.80897	2	-0.0859741	-0.102265	0.374693		2.37314
	100009066	1-palmitoyl-2-oleoyl-GPI (16:0/18:1)*	Lipid	Phosphatidylinositol (PI)	9.41772e-05	0.028673	0.69469	1.2997	2	-0.204549	-0.0575096	0.270065
	100001462	1-stearoyl-GPG (18:0)	Lipid	Lysophospholipid	0.00453148	0.0281569	0.71477	1.1597	2	-0.138181	0.0714446	0.270534
	100004541	acisoga	Amino Acid	Polyamine Metabolism	4.54163e-08	0.0280945	0.6468	1.54517	2	-0.0044743	-0.266685	0.216102
	999913729	X-13729	Unannotated	Unannotated	0.000261321	0.0280937	0.60021	1.41463	2	0.0876352	-0.338506	-0.0758334
	100020360	8-methoxykynurenate	Amino Acid	Tryptophan Metabolism	0.000373548	0.0270912	0.54508	1.3006	2	0.220133	-0.197971	0.221829
	999911299	X-11299	Unannotated	Unannotated	0.00348361	0.0269187	0.52263	1.52157	2	0.0803002	-0.51153	-0.154022
	100001571	1-arachidonoyl-GPE (20:4n6)*	Lipid	Lysophospholipid	1.74284e-05	0.0265957	0.74168	1.2457	2	-0.120403	-0.0301644	0.230852			0.0010006
	100002952	docosadioate (C22-DC)	Lipid	Fatty Acid, Dicarboxylate	6.2597e-05	0.0262859	0.51543	1.433	2	0.179158	-0.304851	0.119641
	100002227	4-cholesten-3-one	Lipid	Sterol	2.15032e-05	0.0260181	0.68182	1.26343	2	0.0442633	0.151216	0.414034
	100000014	hippurate	Xenobiotics	Benzoate Metabolism	2.77327e-06	0.0258891	0.50453	1.64797	2	-0.00715558	-0.288127	0.0866578
	100001511	1-palmitoleoyl-GPC (16:1)*	Lipid	Lysophospholipid	7.36141e-05	0.0255965	0.73525	1.21153	2	-0.120673	-0.0429404	0.375794
	100001778	1-linoleoyl-GPI (18:2)*	Lipid	Lysophospholipid	4.01467e-05	0.0248389	0.68217	1.3651	2	-0.164076	-0.133515	0.172639
	100001674	2-arachidonoyl-GPE (20:4)*	Lipid	Lysophospholipid	0.00172335	0.0245571	0.70649	1.19217	2	-0.0773755	0.0745525	0.311694
	999911378	X-11378	Unannotated	Unannotated	0.000692447	0.0238562	0.76095	1.03733	2	-0.171086	-0.0360878	0.243865
	100002060	1-docosahexaenoyl-GPE (22:6)*	Lipid	Lysophospholipid	6.264e-07	0.023484	0.67517	1.50793	2	-0.0393184	-0.0462787	0.171636		2.28598
	100002253	cinnamoylglycine	Xenobiotics	Food Component/Plant	0.00331796	0.0227716	0.72188	1.23747	2	0.108571	-0.417521	0.00930092
	100020487	N-acetyl-isoputreanine	Amino Acid	Polyamine Metabolism	1.54348e-07	0.0227412	0.75038	1.2485	2	-0.0365762	-0.116021	0.205704
	100005350	1-linolenoyl-GPC (18:3)*	Lipid	Lysophospholipid	0.00100832	0.0220608	0.75013	1.0908	2	-0.215331	-0.0711682	0.245827
	100001253	N-acetylglutamine	Amino Acid	Glutamate Metabolism	2.41829e-06	0.0214807	1.3232	1.09207	2	-0.0186504	0.140431	-0.177666
	100001614	hexadecanedioate (C16-DC)	Lipid	Fatty Acid, Dicarboxylate	3.6132e-06	0.0214108	0.58102	1.48997	2	-0.0843591	-0.296476	0.0523645
	100001150	propionylglycine	Lipid	Fatty Acid Metabolism (also BCAA Metabolism)	2.31183e-05	0.0211479	1.9	1.5992	2	0.0127739	0.409566	-0.103274
	100001563	2-myristoyl-GPC (14:0)*	Lipid	Lysophospholipid	0.000124227	0.020576	0.67277	1.315	2	-0.124931	-0.102598	0.351986
	100001658	taurolithocholate 3-sulfate	Lipid	Secondary Bile Acid Metabolism	0.000135954	0.0204979	0.63016	1.43697	2	0.0101805	-0.440247	0.0351608
	999912906	X-12906	Unannotated	Unannotated	2.40263e-06	0.0204971	0.65999	1.43507	2	0.064717	0.0285818	0.33361
	100009139	1-myristoyl-2-arachidonoyl-GPC (14:0/20:4)*	Lipid	Phosphatidylcholine (PC)	0.00235817	0.020433	0.73625	1.03483	2	-0.13631	0.0350574	0.29689
	999912193	X-12193	Unannotated	Unannotated	2.10414e-05	0.0204314	1.8194	1.69513	2	0.0372833	0.366249	-0.280187
	100003239	N-palmitoyltaurine	Lipid	Endocannabinoid	1.64809e-05	0.0197724	0.56602	1.54783	2	0.0683829	0.0984067	0.435656
	100001081	2-pyrrolidinone	Amino Acid	Glutamate Metabolism	4.16343e-06	0.0194881	0.74484	1.23083	2	-0.0271619	-0.121258	0.194759
	100005998	octadecanedioylcarnitine (C18-DC)*	Lipid	Fatty Acid Metabolism (Acyl Carnitine, Dicarboxylate)	6.61498e-06	0.0190279	0.71599	1.21957	2	-0.0168985	-0.216868	0.186547
	100019975	hexadecenedioate (C16:1-DC)*	Lipid	Fatty Acid, Dicarboxylate	0.000291858	0.0176952	0.7278	1.0806	2	0.0380803	-0.240565	0.0260652
	999923662	X-23662	Unannotated	Unannotated	0.000268157	0.0173098	1.8006	1.61153	2	-0.265112	0.244204	-0.297162
	100015793	sphingomyelin (d17:2/16:0, d18:2/15:0)*	Lipid	Sphingomyelins	4.35343e-05	0.0163862	0.7599	1.0516	2	0.0101203	0.00427654	0.234801
	100001383	1-myristoyl-GPC (14:0)	Lipid	Lysophospholipid	0.000111815	0.016364	0.66447	1.3425	2	-0.109711	-0.138659	0.256157
	100004318	indolin-2-one	Xenobiotics	Food Component/Plant	3.25444e-05	0.0162572	0.57559	1.4931	2	0.0451698	-0.128315	0.211469
	100010917	palmitoyl-oleoyl-glycerol (16:0/18:1) [2]*	Lipid	Diacylglycerol	0.0210136	0.015931	0.70265	1.01447	2	-0.099614	0.0658978	0.364944
	999912306	X-12306	Unannotated	Unannotated	0.0224995	0.0158143	0.50234	1.15043	2	0.18868	-0.286866	-0.0277776
	100001784	1-palmitoleoyl-GPE (16:1)*	Lipid	Lysophospholipid	3.38205e-05	0.0154191	0.54637	1.60413	2	0.0287092	-0.153706	0.299224
	100002488	isoursodeoxycholate	Lipid	Secondary Bile Acid Metabolism	5.80279e-05	0.015295	1.7471	1.48077	2	-0.037872	0.0561232	-0.329486
	100001655	1-palmitoyl-GPI (16:0)	Lipid	Lysophospholipid	0.000396762	0.0151364	0.71851	1.0549	2	-0.0655827	-0.0777624	0.343767
	100001569	1-oleoyl-GPE (18:1)	Lipid	Lysophospholipid	0.00695412	0.0147896	0.73915	1.01158	2	-0.13221	-0.097919	0.236252
	100003119	N-oleoyltaurine	Lipid	Endocannabinoid	0.00438127	0.0147469	0.72249	1.13497	2	-0.0961364	-0.0814759	0.1844
	100008984	1-palmitoyl-2-palmitoleoyl-GPC (16:0/16:1)*	Lipid	Phosphatidylcholine (PC)	0.000292948	0.0146228	0.74667	1.04897	2	-0.0200259	-0.264742	0.0973924
	100005996	octadecenedioylcarnitine (C18:1-DC)*	Lipid	Fatty Acid Metabolism (Acyl Carnitine, Dicarboxylate)	2.97885e-05	0.0145144	0.77489	1.07807	2	-0.0656918	-0.181665	0.186558
	100004552	1-eicosapentaenoyl-GPE (20:5)*	Lipid	Lysophospholipid	4.5499e-05	0.0145053	0.53094	1.77937	2	-0.123853	-0.199668	0.170178
	100010916	palmitoyl-oleoyl-glycerol (16:0/18:1) [1]*	Lipid	Diacylglycerol	0.0149189	0.0143172	0.62223	1.15317	2	-0.211889	0.0876424	0.430373
	100021103	pregnenetriol sulfate*	Lipid	Pregnenolone Steroids	0.0009731	0.0142975	0.63088	1.33953	2	0.00500211	-0.219521	0.0182284
	100001776	2-linoleoyl-GPE (18:2)*	Lipid	Lysophospholipid	0.00275277	0.0141323	0.74111	1.05753	2	-0.0727686	0.0131566	0.302104
	100015684	myristoyl-linoleoyl-glycerol (14:0/18:2) [2]*	Lipid	Diacylglycerol	0.0093882	0.014115	0.6217	1.14807	2	-0.050214	0.00105935	0.47931
	100020515	2-naphthol sulfate	Xenobiotics	Chemical	0.000163223	0.0140698	1.6199	1.40723	2	-0.244159	0.0367196	-0.390336
	999924411	X-24411	Unannotated	Unannotated	0.000100941	0.013903	1.8858	1.48223	2	0.0742144	0.320392	-0.0270675
	100001315	p-cresol sulfate	Xenobiotics	Benzoate Metabolism	0.000100707	0.0138973	0.67908	1.31757	2	0.109862	-0.220674	0.304832
	100006363	daidzein sulfate (2)	Xenobiotics	Food Component/Plant	0.000302959	0.0136795	1.4407	1.2314	2	-0.29808	-0.00829175	-0.72318
	100009271	(S)-3-hydroxybutyrylcarnitine	Lipid	Fatty Acid Metabolism (Acyl Carnitine, Hydroxy)	0.000532527	0.0133073	0.66772	1.22787	2	-0.0833307	-0.361208	0.0397136
	100015785	nisinate (24:6n3)	Lipid	Long Chain Polyunsaturated Fatty Acid (n3 and n6)	0.00419888	0.0132358	0.50873	1.5201	2	-0.088023	0.0314099	0.293089
	999923659	X-23659	Unannotated	Unannotated	7.89548e-05	0.0129869	0.64523	1.11187	2	0.128564	0.0390282	0.322226
	100001064	glycolithocholate	Lipid	Secondary Bile Acid Metabolism	0.00219827	0.0124347	0.70585	1.196	2	0.0557611	-0.349469	0.051945
	999921258	X-21258	Unannotated	Unannotated	0.000126457	0.0122104	1.6372	1.41863	2	-0.156275	-0.0505707	-0.509853
	999923997	X-23997	Unannotated	Unannotated	0.000255067	0.0120698	0.65378	1.43443	2	0.0746844	-0.131853	0.283317
	999918899	X-18899	Unannotated	Unannotated	0.000910158	0.0118652	1.4494	1.1956	2	0.0667128	0.333922	-0.149777
	999921364	X-21364	Unannotated	Unannotated	0.00241795	0.0118595	1.673	1.2273	2	-0.028985	0.288157	-0.114106
	100001437	cysteine-glutathione disulfide	Amino Acid	Glutathione Metabolism	0.00127627	0.0116335	0.56295	1.28217	2	0.229817	-0.0854148	0.270081
	100022009	bilirubin degradation product, C17H20N2O5 (2)**	Partially Characterized Molecules	Partially Characterized Molecules	0.00101496	0.0113961	0.53021	1.54013	2	0.0404254	-0.273201	0.141943
	100005714	1-linolenoyl-GPE (18:3)*	Lipid	Lysophospholipid	0.00270891	0.0113509	0.69675	1.2303	2	-0.187297	-0.12841	0.22834
	100000672	1-myristoyl-2-palmitoyl-GPC (14:0/16:0)	Lipid	Phosphatidylcholine (PC)	0.000347322	0.0112892	0.72379	1.0402	2	-0.046708	-0.296399	0.117401
	999925420	X-25420	Unannotated	Unannotated	0.0123555	0.0108217	0.68801	1.1192	2	-0.216948	-0.180075	0.152248
	100022008	bilirubin degradation product, C17H20N2O5 (1)**	Partially Characterized Molecules	Partially Characterized Molecules	0.00198766	0.0101035	0.52545	1.53687	2	0.0970572	-0.28292	0.141415
	100022484	N-lactoyl tyrosine	Amino Acid	Lactoyl Amino Acid	0.000487102	0.0100444	0.63475	1.3266	2	0.0698451	-0.0113348	0.150956
	100006191	p-cresol glucuronide*	Amino Acid	Tyrosine Metabolism	0.00086371	0.0100189	0.63476	1.48123	2	-0.145378	-0.24584	0.23186
	100000011	phenylacetate	Amino Acid	Phenylalanine Metabolism	0.0124246	0.00983238	0.57978	1.08507	2	0.0294807	-0.260225	0.0575687
	100005351	1-eicosapentaenoyl-GPC (20:5)*	Lipid	Lysophospholipid	0.0019488	0.0096286	0.62649	1.27527	2	-0.14514	-0.17561	0.011779
	100021104	pregnenetriol disulfate*	Lipid	Pregnenolone Steroids	0.0183546	0.00954889	0.68138	1.00132	2	-0.0192618	-0.238562	-0.0124724
	100006260	6-hydroxyindole sulfate	Xenobiotics	Chemical	0.000800589	0.0095456	0.70052	1.21463	2	-0.0747738	-0.157774	0.133556
	339	glutarate (C5-DC)	Lipid	Fatty Acid, Dicarboxylate	0.00104331	0.00952588	1.6929	1.3598	2	-0.191933	-0.0431261	-0.364991
	100001417	phenylacetylglutamine	Peptide	Acetylated Peptides	0.00106738	0.00911011	0.70865	1.2337	2	-0.0484496	-0.061984	0.223489
	999917351	X-17351	Unannotated	Unannotated	0.00418199	0.00895563	0.50791	1.4199	2	-0.0232316	-0.225234	0.194565
	100002061	2-docosahexaenoyl-GPE (22:6)*	Lipid	Lysophospholipid	0.00378632	0.0087461	0.54735	1.23117	2	-0.591276	-0.591276	0.44276
	999921319	X-21319	Unannotated	Unannotated	0.0149246	0.00825062	0.61928	1.04513	2	0.00913301	-0.271303	0.0256889
	100000467	3-indoxyl sulfate	Amino Acid	Tryptophan Metabolism	0.00205156	0.00824897	0.75921	1.02635	2	-0.0190689	-0.186666	0.0857506
	999912543	X-12543	Unannotated	Unannotated	0.0019351	0.00792851	1.8374	1.39843	2	0.124435	0.244948	-0.704895
	100001178	3-carboxy-4-methyl-5-propyl-2-furanpropanoate (CMPF)	Lipid	Fatty Acid, Dicarboxylate	0.0102781	0.00786196	0.67047	1.1441	2	0.0247463	-0.320921	-0.000378279
	999915486	X-15486	Unannotated	Unannotated	0.0043673	0.00735497	0.68836	1.10307	2	-0.0804403	-0.277197	0.17139
	100001577	N-acetylcitrulline	Amino Acid	Urea cycle; Arginine and Proline Metabolism	0.00839787	0.00690551	1.7469	1.2083	2	0.0566785	0.281668	-0.110142
	999923782	X-23782	Unannotated	Unannotated	0.00478748	0.00684963	0.74118	1.12207	2	-0.165673	-0.0969191	0.179719
	999912283	X-12283	Unannotated	Unannotated	0.0229267	0.00673706	0.57117	1.1393	2	0.0258926	-0.198324	0.129183
	100001950	bilirubin (E,E)*	Cofactors and Vitamins	Hemoglobin and Porphyrin Metabolism	0.0106689	0.00649392	0.66234	1.11917	2	-0.101644	-0.315565	0.00183327
	999917328	X-17328	Unannotated	Unannotated	0.00800363	0.00644996	1.7289	1.24137	2	-0.0959191	-0.0702749	-0.358312
	100000665	docosahexaenoate (DHA; 22:6n3)	Lipid	Long Chain Polyunsaturated Fatty Acid (n3 and n6)	0.0077013	0.00620131	0.73727	1.09717	2	-0.168187	-0.151333	0.136654
	100002128	17alpha-hydroxypregnenolone 3-sulfate	Lipid	Pregnenolone Steroids	0.0114843	0.00617929	1.7738	1.0769	2	0.10292	-0.0174913	-0.680408
	100001293	N-acetylhistidine	Amino Acid	Histidine Metabolism	0.0068166	0.00605357	1.4473	1.0853	2	0.108455	0.178045	-0.542383
	999911478	X-11478	Unannotated	Unannotated	0.0169521	0.00597387	0.64746	1.1548	2	-0.0808076	-0.312165	0.133624
	100009209	1-palmitoyl-2-eicosapentaenoyl-GPE (16:0/20:5)*	Lipid	Phosphatidylethanolamine (PE)	0.0177586	0.00587929	0.59274	1.17267	2	-0.0856498	-0.00559981	0.265191
	100021992	cis-3,4-methyleneheptanoylglycine	Lipid	Fatty Acid Metabolism (Acyl Glycine)	0.00894885	0.00561512	0.63593	1.22303	2	0.0697645	-0.0570968	0.131413
	100001615	octadecanedioate (C18-DC)	Lipid	Fatty Acid, Dicarboxylate	0.0115947	0.00546475	0.6054	1.22173	2	0.0143503	-0.0558204	0.19686
	100022482	N-lactoyl phenylalanine	Amino Acid	Lactoyl Amino Acid	0.0176291	0.00509228	0.73633	1.02733	2	-0.00278352	-0.105986	0.00864143
	999912707	X-12707	Unannotated	Unannotated	0.0204659	0.0050203	1.3322	1.0686	2	0.0776754	0.168184	-0.0596815
	100002911	glycoursodeoxycholate	Lipid	Secondary Bile Acid Metabolism	0.0189418	0.00476138	1.5533	1.0313	2	-0.10505	-0.00839128	-0.355573
	999916576	X-16576	Unannotated	Unannotated	0.0181273	0.00452112	1.6739	1.04283	2	0.191444	0.149171	-0.0998666
	2050	eicosapentaenoate (EPA; 20:5n3)	Lipid	Long Chain Polyunsaturated Fatty Acid (n3 and n6)	0.0193573	0.00449244	0.77724	1.06043	2	-0.239041	-0.25476	0.0145598
	100001988	5alpha-pregnan-3beta,20alpha-diol disulfate	Lipid	Progestin Steroids	0.0410779	0.097576	0.62109		2	0.331979	-0.609057	-0.233985
	100009215	1-stearoyl-2-dihomo-linolenoyl-GPE (18:0/20:3n3 or 6)*	Lipid	Phosphatidylethanolamine (PE)	0.0166828	0.0894906	0.79841		2	-0.265364	0.101949	0.345793
	100002014	5alpha-pregnan-3beta,20alpha-diol monosulfate (2)	Lipid	Progestin Steroids	0.029332	0.0806491	0.72666		2	0.269197	-0.494781	-0.199196
	100001456	7-methylguanine	Nucleotide	Purine Metabolism, Guanine containing	0.0110186	0.0574758	0.93028		1	0.160722	-0.184357	-0.0424135
	100008914	1-palmitoyl-2-arachidonoyl-GPC (16:0/20:4n6)	Lipid	Phosphatidylcholine (PC)	0.0331525	0.0559786	0.95725		1	-0.0933572	0.0883136	0.160318
	100002990	oleoyl-linoleoyl-glycerol (18:1/18:2) [2]	Lipid	Diacylglycerol	0.0300431	0.0554955	0.86787		1	-0.261279	0.0893868	0.241154
	999911372	X-11372	Unannotated	Unannotated	0.00206621	0.0518431	0.8051		1	0.154983	-0.312776	-0.0891762
	100001554	2-arachidonoyl-GPC (20:4)*	Lipid	Lysophospholipid	0.0189687	0.051175	0.83913		1	-0.179663	0.0671242	0.279889
	100003695	mannonate*	Xenobiotics	Food Component/Plant	1.01918e-05	0.050249	1.2306		1	-0.146728	0.21608	-0.0500294
	100001263	1-palmitoyl-GPC (16:0)	Lipid	Lysophospholipid	0.00302271	0.0501372	0.88321		1	-0.133411	0.0761385	0.254885
	100000961	homoarginine	Amino Acid	Urea cycle; Arginine and Proline Metabolism	0.0215364	0.0480378	0.8904		1	0.139858	-0.232157	-0.107244
	1094	thyroxine	Amino Acid	Tyrosine Metabolism	0.00347632	0.0479638	0.90345		1	0.160614	-0.200991	-0.00861985
	100015789	sphingomyelin (d18:2/24:2)*	Lipid	Sphingomyelins	0.00385443	0.0466261	1.1217		1	0.115297	-0.100086	-0.253327
	100000007	carnitine	Lipid	Carnitine Metabolism	0.0139769	0.0428669	1.1389		1	0.149711	-0.051217	-0.212312
	100001551	1-arachidonoyl-GPC (20:4n6)*	Lipid	Lysophospholipid	0.0257174	0.0423205	0.84231		1	-0.203629	0.0649319	0.285312
	100003240	N-stearoyltaurine	Lipid	Endocannabinoid	0.018507	0.0405752	0.75424		1	-0.172668	0.131799	0.423484
	100002989	oleoyl-linoleoyl-glycerol (18:1/18:2) [1]	Lipid	Diacylglycerol	0.0313219	0.0404832	0.86123		1	-0.193886	0.0895841	0.221054
	100009000	1-(1-enyl-palmitoyl)-2-docosahexaenoyl-GPE (P-16:0/22:6)*	Lipid	Plasmalogen	0.00415398	0.0403558	0.85584		1	0.129113	-0.18201	-0.0320712
	100005946	2-keto-3-deoxy-gluconate	Xenobiotics	Food Component/Plant	0.000111662	0.0364601	1.2811		1	0.0869053	-0.0468231	-0.28436
	327	flavin adenine dinucleotide (FAD)	Cofactors and Vitamins	Riboflavin Metabolism	3.55157e-05	0.0355357	1.2532		1	-0.0974617	0.208123	-0.0414486
	100001562	2-palmitoyl-GPC (16:0)*	Lipid	Lysophospholipid	0.0133541	0.034129	0.83186		1	-0.147464	0.0451778	0.233759
	100009055	palmitoyl-linoleoyl-glycerol (16:0/18:2) [2]*	Lipid	Diacylglycerol	0.0390542	0.0334182	0.88139		1	-0.163056	0.056753	0.229408
	1134	urate	Nucleotide	Purine Metabolism, (Hypo)Xanthine/Inosine containing	3.40621e-06	0.0306228	0.82345		1	0.0821361	-0.184171	0.108152
	100001272	1-oleoyl-GPC (18:1)	Lipid	Lysophospholipid	0.00768542	0.0305103	0.83861		1	-0.132226	0.0268205	0.243471
	100002769	argininate*	Amino Acid	Urea cycle; Arginine and Proline Metabolism	0.000388017	0.0300929	0.79333		1	0.0971421	-0.296992	0.00251541
	100001556	2-oleoyl-GPC (18:1)*	Lipid	Lysophospholipid	0.0349385	0.0298332	0.79411		1	-0.16952	0.0801273	0.1498
	100010925	palmitoyl-arachidonoyl-glycerol (16:0/20:4) [2]*	Lipid	Diacylglycerol	0.00373405	0.0296771	0.76385		1	-0.208391	0.0345759	0.201145
	999911787	X-11787	Unannotated	Unannotated	0.000132327	0.0295415	0.88635		1	-0.0599165	0.0330139	0.238532
	100009052	palmitoyl-linoleoyl-glycerol (16:0/18:2) [1]*	Lipid	Diacylglycerol	0.0260903	0.0292605	0.86149		1	-0.140642	0.0168817	0.232463
	100009361	1-oleoyl-2-docosapentaenoyl-GPC (18:1/22:5n6)*	Lipid	Phosphatidylcholine (PC)	0.00368904	0.0292473	0.76336		1	-0.0547686	0.16198	0.348011
	100002173	1-pentadecanoyl-GPC (15:0)*	Lipid	Lysophospholipid	0.00150713	0.0291446	0.80389		1	-0.137812	-0.0456127	0.274357
	100002458	3-methylglutaconate	Amino Acid	Leucine, Isoleucine and Valine Metabolism	0.00260122	0.0290099	0.83647		1	0.0131744	-0.206383	-0.0573545
	100008915	1-palmitoyl-2-docosahexaenoyl-GPC (16:0/22:6)	Lipid	Phosphatidylcholine (PC)	0.000852467	0.028931	0.90973		1	-0.0981234	-0.0233399	0.178594
	999911315	X-11315	Unannotated	Unannotated	0.0405809	0.0283065	0.86652		1	0.0915439	-0.230032	-0.0746852
	100015833	arachidoylcarnitine (C20)*	Lipid	Fatty Acid Metabolism (Acyl Carnitine, Long Chain Saturated)	0.0107298	0.0276253	0.7744		1	-0.107806	0.115675	0.304025
	100008921	1-palmitoyl-2-stearoyl-GPC (16:0/18:0)	Lipid	Phosphatidylcholine (PC)	0.0155722	0.0269827	0.88749		1	-0.106852	0.0359823	0.199106
	100001620	glycerophosphoethanolamine	Lipid	Phospholipid Metabolism	0.0327541	0.0261693	0.83696		1	-0.183912	0.0387402	0.237481
	100010918	oleoyl-oleoyl-glycerol (18:1/18:1) [1]*	Lipid	Diacylglycerol	0.0170055	0.0258825	0.76312		1	-0.171058	0.113185	0.34552
	358	hypotaurine	Amino Acid	Methionine, Cysteine, SAM and Taurine Metabolism	0.0268571	0.0255842	1.2203		1	-0.284417	0.202204	-0.0207781
	100009122	1-pentadecanoyl-2-arachidonoyl-GPC (15:0/20:4)*	Lipid	Phosphatidylcholine (PC)	0.0305762	0.0255727	0.90934		1	-0.158386	0.027585	0.215384
	100009135	1-(1-enyl-stearoyl)-2-linoleoyl-GPC (P-18:0/18:2)*	Lipid	Plasmalogen	0.00219136	0.0255094	0.83932		1	0.0789637	-0.214852	0.020118
	100020536	4-ethylcatechol sulfate	Xenobiotics	Benzoate Metabolism	0.00506274	0.0252646	0.71834		1	0.057023	-0.40948	-0.0501254
	999921470	X-21470	Unannotated	Unannotated	0.0497706	0.0249934	1.3273		1	-0.297117	0.297274	-0.0688374
	100001565	2-docosahexaenoyl-GPC (22:6)*	Lipid	Lysophospholipid	0.0426277	0.0246319	0.82085		1	-0.0577065	0.156878	0.353124
	100008990	1-palmitoyl-2-arachidonoyl-GPE (16:0/20:4)*	Lipid	Phosphatidylethanolamine (PE)	0.000645619	0.0242268	0.79332		1	-0.0852841	0.00178563	0.21919
	100001882	glycosyl-N-stearoyl-sphingosine (d18:1/18:0)	Lipid	Hexosylceramides (HCER)	0.00214058	0.0239926	1.161		1	-0.114358	0.159241	-0.0551011
	100001734	N6-acetyllysine	Amino Acid	Lysine Metabolism	0.00641445	0.023696	0.92184		1	0.0428112	-0.16136	-0.0318344
	100009220	1-oleoyl-2-docosahexaenoyl-GPE (18:1/22:6)*	Lipid	Phosphatidylethanolamine (PE)	0.000774359	0.0236574	0.70749		1	-0.0183303	0.142137	0.403564
	100006430	arabitol/xylitol	Carbohydrate	Pentose Metabolism	0.0367854	0.0231972	1.0544		1	-0.17176	0.0302847	-0.0891793
	100001510	phenol sulfate	Amino Acid	Tyrosine Metabolism	0.0303388	0.0220394	1.167		1	-0.255333	0.0694063	-0.129642
	100005352	1-eicosenoyl-GPC (20:1)*	Lipid	Lysophospholipid	0.0399095	0.0218924	0.86885		1	-0.109035	0.0487564	0.188603
	182	quinolinate	Cofactors and Vitamins	Nicotinate and Nicotinamide Metabolism	0.000116794	0.0212901	0.76962		1	0.0626802	-0.187001	0.0697641
	100009014	1-(1-enyl-palmitoyl)-2-arachidonoyl-GPC (P-16:0/20:4)*	Lipid	Plasmalogen	0.0033942	0.021143	0.89665		1	0.0434266	-0.124593	-0.0102205
	999910458	X-10458	Unannotated	Unannotated	0.00818704	0.0208151	1.2986		1	-0.0892484	0.287202	-0.0153968
	100000802	acetylcarnitine (C2)	Lipid	Fatty Acid Metabolism (Acyl Carnitine, Short Chain)	0.0439672	0.0207058	1.1748		1	0.0259407	-0.127742	-0.232317
	100000265	kynurenine	Amino Acid	Tryptophan Metabolism	0.00367425	0.0204223	0.85471		1	0.0962518	-0.163586	0.0059729
	100001313	gamma-glutamylmethionine	Peptide	Gamma-glutamyl Amino Acid	0.0274096	0.020327	0.86497		1	0.0625117	-0.174785	-0.0588944
	100002877	1-(1-enyl-stearoyl)-GPC (P-18:0)*	Lipid	Lysoplasmalogen	0.00730951	0.0202892	0.70184		1	0.0157094	0.214133	0.404666
	100002876	1-(1-enyl-oleoyl)-GPC (P-18:1)*	Lipid	Lysoplasmalogen	0.00869888	0.0201454	0.74272		1	0.00744924	0.175769	0.309155
	100001810	dimethylarginine (SDMA + ADMA)	Amino Acid	Urea cycle; Arginine and Proline Metabolism	0.0063734	0.0200115	0.91926		1	0.0778758	-0.129646	0.0148259
	189	N6,N6,N6-trimethyllysine	Amino Acid	Lysine Metabolism	0.000591332	0.0198406	0.79894		1	0.00480767	-0.224016	-0.0274307
	415	methionine	Amino Acid	Methionine, Cysteine, SAM and Taurine Metabolism	0.0498235	0.0197362	0.90679		1	0.0675382	-0.165326	-0.0328839
	999917653	X-17653	Unannotated	Unannotated	0.00945784	0.0195062	0.83122		1	0.117176	-0.146661	0.00358036
	563	glutamine	Amino Acid	Glutamate Metabolism	1.59185e-06	0.0194043	1.1355		1	0.012159	0.0640166	-0.163316
	100002869	1-erucoyl-GPC (22:1)*	Lipid	Lysophospholipid	0.0310028	0.0192358	0.70639		1	-0.587023	0.248352	0.493788
	275	creatinine	Amino Acid	Creatine Metabolism	0.0381084	0.0191915	0.94124		1	0.0876344	-0.122965	-0.0245913
	100000774	phenyllactate (PLA)	Amino Acid	Phenylalanine Metabolism	0.00036798	0.019009	0.76976		1	0.01977	-0.195831	0.0295418
	100010940	diacylglycerol (16:1/18:2 [2], 16:0/18:3 [1])*	Lipid	Diacylglycerol	0.00951802	0.018622	0.76823		1	-0.0963767	0.0256122	0.434375
	460	phenylalanine	Amino Acid	Phenylalanine Metabolism	0.000260838	0.0186097	0.89909		1	0.068357	-0.123531	0.0686414
	1528	1-palmitoyl-2-linoleoyl-GPI (16:0/18:2)	Lipid	Phosphatidylinositol (PI)	0.000641261	0.0185283	0.83899		1	0.0740815	-0.173743	0.0648687
	100009004	1-(1-enyl-stearoyl)-2-docosahexaenoyl-GPE (P-18:0/22:6)*	Lipid	Plasmalogen	0.00146835	0.018175	0.82743		1	0.0959973	-0.183073	0.0180464
	999924588	X-24588	Unannotated	Unannotated	0.000120595	0.0177888	0.75934		1	0.103183	-0.108847	0.151262
	100001300	alpha-hydroxyisovalerate	Amino Acid	Leucine, Isoleucine and Valine Metabolism	0.000385831	0.0176639	0.76603		1	0.0535548	-0.20793	0.00411016
	100021000	hydroxypalmitoyl sphingomyelin (d18:1/16:0(OH))**	Lipid	Sphingomyelins	0.00064226	0.0174807	1.117		1	0.0603515	-0.00568295	-0.212277
	100002049	4-hydroxycoumarin	Xenobiotics	Drug - Cardiovascular	0.010773	0.0173837	0.79878		1	0.00125271	-0.336641	-0.0628411
	100015745	glycosyl ceramide (d18:2/24:1, d18:1/24:2)*	Lipid	Hexosylceramides (HCER)	0.00352124	0.0170181	1.1409		1	0.0616171	-0.0387141	-0.232923
	498	retinol (vitamin A)	Cofactors and Vitamins	Vitamin A Metabolism	0.0118867	0.0169918	1.1179		1	-0.0722897	0.136168	-0.0864252
	100004046	N-acetylcarnosine	Amino Acid	Histidine Metabolism	0.00358767	0.016668	0.82531		1	0.0675785	-0.16886	0.00719658
	310	cystathionine	Amino Acid	Methionine, Cysteine, SAM and Taurine Metabolism	0.00236213	0.0163205	0.77991		1	0.148649	-0.0693873	0.192988
	100000657	1,2-dipalmitoyl-GPC (16:0/16:0)	Lipid	Phosphatidylcholine (PC)	0.0107697	0.0163057	0.91191		1	0.0768076	-0.069003	0.0472752
	100021329	(S)-a-amino-omega-caprolactam	Xenobiotics	Food Component/Plant	0.0124516	0.0161939	0.90049		1	0.111796	-0.0713019	0.0533681
	100004054	margaroylcarnitine (C17)*	Lipid	Fatty Acid Metabolism (Acyl Carnitine, Long Chain Saturated)	0.0129355	0.0161372	0.7835		1	-0.154656	-0.0237639	0.20034
	100003434	imidazole propionate	Amino Acid	Histidine Metabolism	0.0052614	0.0161175	1.2345		1	-0.0816789	0.149519	-0.110253
	407	lysine	Amino Acid	Lysine Metabolism	0.012013	0.0159597	0.91887		1	0.114938	-0.0863499	0.0802767
	100002875	1-(1-enyl-palmitoyl)-GPC (P-16:0)*	Lipid	Lysoplasmalogen	0.000532482	0.0157979	0.82195		1	-0.0684423	-0.0476507	0.197909
	100001977	beta-cryptoxanthin	Cofactors and Vitamins	Vitamin A Metabolism	0.0156944	0.0157346	0.82645		1	0.0877343	-0.255789	-0.0524823
	100001557	2-linoleoyl-GPC (18:2)*	Lipid	Lysophospholipid	0.0492821	0.0155793	0.83421		1	-0.139027	-0.0126727	0.186597
	100008994	1-stearoyl-2-linoleoyl-GPI (18:0/18:2)	Lipid	Phosphatidylinositol (PI)	0.00604769	0.0151931	0.8693		1	-0.0992255	0.00720806	0.121885
	999926108	X-26108	Unannotated	Unannotated	0.012678	0.015166	0.85264		1	-0.101664	0.0199865	0.193907
	100009069	1-(1-enyl-palmitoyl)-2-linoleoyl-GPE (P-16:0/18:2)*	Lipid	Plasmalogen	0.0154598	0.0151208	0.86776		1	0.0479958	-0.158161	0.000757631
	100020417	N6,N6-dimethyllysine	Amino Acid	Lysine Metabolism	0.0343594	0.0139318	0.87342		1	0.0259222	-0.13334	-0.056443
	100009407	pimeloylcarnitine/3-methyladipoylcarnitine (C7-DC)	Lipid	Fatty Acid Metabolism (Acyl Carnitine, Dicarboxylate)	0.0491038	0.0136048	1.3235		1	0.00554107	0.298535	0.0753235
	100000463	indolelactate	Amino Acid	Tryptophan Metabolism	0.00164303	0.0134766	0.83227		1	0.0108395	-0.173364	0.0685168
	100001651	2-oleoyl-GPE (18:1)*	Lipid	Lysophospholipid	0.0417326	0.0130863	0.74996		1	-0.140885	0.0268186	0.193881
	100010955	perfluorooctanesulfonate (PFOS)	Xenobiotics	Chemical	0.0266388	0.0127913	0.86067		1	0.0928415	-0.131075	0.0186005
	100001395	1-linoleoyl-GPC (18:2)	Lipid	Lysophospholipid	0.0169297	0.0124947	0.86945		1	-0.124924	0.00917176	0.167775
	100009008	1-(1-enyl-palmitoyl)-2-docosahexaenoyl-GPC (P-16:0/22:6)*	Lipid	Plasmalogen	0.0003183	0.0124766	0.84923		1	0.0223919	-0.128313	0.0806503
	815	tyrosine	Amino Acid	Tyrosine Metabolism	0.000368912	0.0122112	0.85516		1	0.0399757	-0.106312	0.13783
	100002500	formiminoglutamate	Amino Acid	Histidine Metabolism	0.0321131	0.011834	0.86544		1	0.0356857	-0.254622	0.00729273
	100006298	lignoceroyl sphingomyelin (d18:1/24:0)	Lipid	Sphingomyelins	0.00295526	0.0116746	1.1128		1	-0.0526431	0.108832	-0.0597919
	999911470	X-11470	Unannotated	Unannotated	0.0215376	0.0111865	0.69255		1	0.0454236	-0.2493	0.0041809
	100005814	N-linoleoyltaurine*	Lipid	Endocannabinoid	0.0416695	0.0111668	0.75989		1	-0.111612	0.0431191	0.223863
	100008919	1-(1-enyl-stearoyl)-2-oleoyl-GPE (P-18:0/18:1)	Lipid	Plasmalogen	0.000407891	0.0110493	0.82936		1	-0.0319539	-0.105288	0.181364
	100015625	glycosyl-N-behenoyl-sphingadienine (d18:2/22:0)*	Lipid	Hexosylceramides (HCER)	0.000538031	0.0109934	1.1867		1	0.0126942	0.0235714	-0.159193
	100020479	indoleacetoylcarnitine*	Amino Acid	Tryptophan Metabolism	0.0405441	0.0108776	1.2888		1	0.0425077	-0.2722	-0.444838
	799	betaine	Amino Acid	Glycine, Serine and Threonine Metabolism	0.000409116	0.0107781	1.1401		1	-0.0247828	0.022281	-0.172491
	100001415	N6-carbamoylthreonyladenosine	Nucleotide	Purine Metabolism, Adenine containing	0.01013	0.0106023	0.91572		1	0.0768205	-0.053857	0.0617172
	100005985	sphingomyelin (d18:2/14:0, d18:1/14:1)*	Lipid	Sphingomyelins	0.000584653	0.0102358	0.80542		1	-0.029429	-0.12706	0.112174
	100000936	3-methyl-2-oxobutyrate	Amino Acid	Leucine, Isoleucine and Valine Metabolism	0.000532379	0.0101495	1.1738		1	-0.0228756	0.0921131	-0.173924
	565	tryptophan	Amino Acid	Tryptophan Metabolism	0.0356919	0.00956368	0.9179		1	0.0823294	-0.116633	0.0215833
	100001320	erythronate*	Carbohydrate	Aminosugar Metabolism	0.00755302	0.00953246	0.93223		1	0.0069665	-0.148557	0.0356399
	1102	gamma-glutamyltyrosine	Peptide	Gamma-glutamyl Amino Acid	0.00233379	0.00937387	0.80329		1	0.0642194	-0.098906	0.130582
	100008957	sphingomyelin (d18:2/24:1, d18:1/24:2)*	Lipid	Sphingomyelins	0.00289203	0.00933772	1.0695		1	0.0545331	-0.0156855	-0.128314
	100015641	N-oleoylserine	Lipid	Endocannabinoid	0.00954855	0.00930321	0.83997		1	-0.00750365	0.0611235	0.216482
	100001570	1-linoleoyl-GPE (18:2)*	Lipid	Lysophospholipid	0.00248014	0.00929827	0.78308		1	-0.0708897	-0.0825386	0.205088
	100010901	gamma-glutamyl-alpha-lysine	Peptide	Gamma-glutamyl Amino Acid	0.00438278	0.00929417	0.856		1	0.00813482	-0.123971	0.129222
	100016019	1-palmitoyl-2-pentadecanoyl-GPC (16:0/15:0)*	Lipid	Phosphatidylcholine (PC)	0.000950717	0.00925801	0.82797		1	-0.0650374	-0.160361	0.126578
	100015751	glycosyl ceramide (d18:1/23:1, d17:1/24:1)*	Lipid	Hexosylceramides (HCER)	0.0110796	0.00903122	1.2955		1	0.101015	0.0478556	-0.114369
	100019978	octadecenedioate (C18:1-DC)	Lipid	Fatty Acid, Dicarboxylate	0.0196229	0.00885785	0.79269		1	-0.00215651	-0.240403	-0.029116
	100000846	erythritol	Xenobiotics	Food Component/Plant	0.0111031	0.00864832	0.92117		1	0.023711	-0.102828	0.0915954
	999918922	X-18922	Unannotated	Unannotated	0.0236948	0.00861791	0.76459		1	0.0600465	-0.114295	0.0770237
	1239	2-hydroxystearate	Lipid	Fatty Acid, Monohydroxy	0.0192522	0.00816598	0.91382		1	-0.03875	-0.0062666	0.128472
	279	cystine	Amino Acid	Methionine, Cysteine, SAM and Taurine Metabolism	0.00326642	0.00775185	0.88222		1	-0.0185438	-0.0541797	0.158075
	100000263	imidazole lactate	Amino Acid	Histidine Metabolism	0.0034595	0.00770501	0.83584		1	-0.103953	-0.140095	0.181384
	100009015	1-(1-enyl-stearoyl)-2-docosahexaenoyl-GPC (P-18:0/22:6)*	Lipid	Plasmalogen	0.00370596	0.00745522	0.83612		1	-0.0228435	-0.0941664	0.16537
	100015640	N-palmitoylserine	Lipid	Endocannabinoid	0.00738533	0.00745357	0.75052		1	0.142173	0.204308	0.431148
	461	phosphate	Energy	Oxidative Phosphorylation	0.0060025	0.00731635	1.0609		1	-0.00906351	0.0491341	-0.0818499
	100004328	sphingomyelin (d18:1/14:0, d16:1/16:0)*	Lipid	Sphingomyelins	0.00918145	0.00726541	0.87406		1	-0.0530301	-0.0697412	0.184005
	100000776	palmitoylcarnitine (C16)	Lipid	Fatty Acid Metabolism (Acyl Carnitine, Long Chain Saturated)	0.0457454	0.00703533	0.86826		1	-0.0915181	0.0209879	0.11771
	1141	4-hydroxyphenylpyruvate	Amino Acid	Tyrosine Metabolism	0.00427378	0.00702383	0.83955		1	-0.0197322	-0.077905	0.184112
	100000491	gamma-glutamylphenylalanine	Peptide	Gamma-glutamyl Amino Acid	0.00353359	0.00700493	0.85908		1	0.0107822	-0.0634572	0.214367
	100001399	1,7-dimethylurate	Xenobiotics	Xanthine Metabolism	0.0244511	0.00699589	1.4825		1	-0.661601	-0.00243729	-0.661601
	100008989	1-palmitoyl-2-eicosapentaenoyl-GPC (16:0/20:5)*	Lipid	Phosphatidylcholine (PC)	0.0118061	0.00693262	0.77478		1	-0.153417	-0.0929822	0.0625302
	100009225	1-(1-enyl-stearoyl)-2-linoleoyl-GPE (P-18:0/18:2)*	Lipid	Plasmalogen	0.00463487	0.00689811	0.83774		1	0.00308709	-0.132149	0.0957303
	1342	3-methoxytyrosine	Amino Acid	Tyrosine Metabolism	0.00501655	0.00665818	0.85104		1	-0.00115915	-0.0860014	0.136913
	100000258	glycerol 3-phosphate	Lipid	Glycerolipid Metabolism	0.0089524	0.00647716	0.77022		1	0.0833815	-0.0548819	0.189416
	800	cysteine	Amino Acid	Methionine, Cysteine, SAM and Taurine Metabolism	0.0169278	0.0062871	0.90528		1	0.0434405	-0.128405	0.0600918
	100006726	linoleoyl ethanolamide	Lipid	Endocannabinoid	0.0453759	0.00628611	1.2614		1	-0.0239871	-0.0704436	-0.1782
	100001617	undecanedioate (C11-DC)	Lipid	Fatty Acid, Dicarboxylate	0.0405358	0.00624363	0.63041		1	0.260214	0.0760063	0.228115
	1539	1-palmitoyl-2-oleoyl-GPC (16:0/18:1)	Lipid	Phosphatidylcholine (PC)	0.012197	0.00573878	0.91119		1	-0.0254786	-0.0460846	0.0548779
	100015772	1-cerotoyl-GPC (26:0)*	Lipid	Lysophospholipid	0.0102272	0.00569474	1.2544		1	0.12994	0.215822	0.060578
	100002259	cis-4-decenoylcarnitine (C10:1)	Lipid	Fatty Acid Metabolism (Acyl Carnitine, Monounsaturated)	0.0361378	0.00557633	1.3521		1	0.0258918	-0.0321966	-0.205557
	100000551	4-methyl-2-oxopentanoate	Amino Acid	Leucine, Isoleucine and Valine Metabolism	0.0115459	0.00555686	1.1358		1	-0.0305671	0.0377564	-0.138846
	100019982	octadecadienedioate (C18:2-DC)*	Lipid	Fatty Acid, Dicarboxylate	0.0147216	0.00554495	0.73046		1	-0.0760517	-0.203558	0.039662
	100015791	sphingomyelin (d18:2/23:1)*	Lipid	Sphingomyelins	0.0446221	0.00547239	1.0925		1	0.0227022	0.0296607	-0.105537
	100008917	1-(1-enyl-stearoyl)-2-oleoyl-GPC (P-18:0/18:1)	Lipid	Plasmalogen	0.0142686	0.00546557	0.87875		1	-0.0334756	-0.0525681	0.100025
	100008934	2-hydroxylaurate	Lipid	Fatty Acid, Monohydroxy	0.0204347	0.00541602	0.88008		1	0.0633624	-0.0768287	0.116913
	999921310	X-21310	Unannotated	Unannotated	0.012638	0.00517502	0.8664		1	0.0213128	-0.00990812	0.112605
	100001295	gamma-glutamyltryptophan	Peptide	Gamma-glutamyl Amino Acid	0.0153635	0.00512317	0.76488		1	0.184174	0.102784	0.278616
	2054	ethylmalonate	Amino Acid	Leucine, Isoleucine and Valine Metabolism	0.0301068	0.00506401	1.0216		1	-0.0429476	-0.103525	-0.00532956
	533	urea	Amino Acid	Urea cycle; Arginine and Proline Metabolism	0.0439369	0.00499836	0.89779		1	0.028554	-0.181189	0.0166846
	999911308	X-11308	Unannotated	Unannotated	0.0149701	0.00486557	0.8214		1	-0.036928	-0.0711038	0.0782586
	100002951	eicosanedioate (C20-DC)	Lipid	Fatty Acid, Dicarboxylate	0.0375956	0.00468135	0.77922		1	-0.0176718	-0.116853	0.0175912
	100003260	carboxyethyl-GABA	Amino Acid	Glutamate Metabolism	0.0203074	0.00466845	1.3237		1	0.25675	0.239619	0.110833
	100004329	sphingomyelin (d18:2/16:0, d18:1/16:1)*	Lipid	Sphingomyelins	0.0176004	0.00461118	0.93374		1	0.0186134	-0.0762736	0.0981443
	100006098	3-hydroxypyridine sulfate	Xenobiotics	Chemical	0.0317448	0.00435588	0.76554		1	-0.181571	-0.43335	-0.103593
