# Supplementary material for: Antiretroviral regimen and sex-specific metabolic heterogeneity in pediatric HIV
Source: iScience. 2026 Jul 20;29(8):116865. doi: 10.1016/j.isci.2026.116865 (PMC13393711; doi:10.1016/j.isci.2026.116865)
Supplement: Table S27. Metadata for the EFV-LTWC subset of CLWH [file mmc5.xlsx]

## Sheet: Metadata
Table S27: Metadata for the EFV-LTWC subset of CLWH
SampleID	Group	Sex	CD4COUNT	CD4PER	hivpcrct	ResSize	agestartm	timeto400m	AGE	BMI	HDLMGDL	LDLMGDL	TOTALCHOLMGDL	TRIGMGDL	L_S_BMC	WBTOT_BMC	Time since EFV switch	Regimen	Blip50cop_per	CD4per_below30_Per	Vlscore (FUTnorm)	CD4pscore (FUTnorm)	precd4per	prevl	NoofBlips>499	Stunted
S8097	MT-A	F	1180	32.96	30	LowerRes	1.9402	3.7	7.12	14.55	60.06	98.67	166.14	37.17	25.65	714.72	3.83	EFV, 3TC, D4T	10	7.14286	30.4863	36.8238	28.4	780000	0	0
S8187	MT-A	M	972	29.41	29.4	LowerRes	2.3676	19.34	8.42	16.24	60.45	92.82	166.92	69.03	18.51	864.53	3.38	EFV, 3TC, ABC	5.26	21.4286	29.6413	27.2869	16.6	.	0	0
S8076	MT-A	F	759	31.88	30.5	LowerRes	3.0911	5.51	8.84	17.35	50.31	129.09	199.68	101.77	14.22	851.33	0.17	EFV, 3TC, ABC	15	40	36.6657	29.9156	26.5	3000000	0	1
S8119	MT-A	F	1047	22.85	33.4	LowerRes	5.097	5.74	7.14	12.91	66.69	108.03	184.86	51.33	12.45	663.89	2.46	EFV, 3TC, ABC	4.55	50	29.822	28.9906	19.8	230000	0	0
S8160	MT-A	F	1079	26.81	29.2	HigherRes	24.3012	9.41	8.56	15.28	80.34	85.41	178.62	63.72	21.63	970.59	4.77	EFV, 3TC, ABC	0	23.0769	24.03	30.6511	15.7	300000	0	0
S8191	MT-A	M	947	39.22	36.1	LowerRes	1.6771	7.64	7.06	13.6	58.89	135.72	207.48	63.72	16.08	775.72	4	EFV, 3TC, ABC	0	0	27.6362	40.6357	47.7	>750000	0	0
S8168	MT-A	F	755	29.83	31.5	LowerRes	2.1375	12.69	7.23	18.16	65.91	72.15	153.66	78.76	25.16	717.96	2.9	EFV, 3TC, ABC	5	23.5294	28.9355	25.373	14	.	0	0
S8192	MT-A	F	676	47.92	29.8	LowerRes	2.5649	4.52	7.27	18.75	70.2	89.31	168.87	46.02	23.36	883.09	3.08	EFV, 3TC, ABC	10.53	0	188.157	36.7241	20.1	3000000	1	0
S5202	MT-A	M	1038	36.07	29	HigherRes	3.9461	6	9.4	14.5	44.46	68.64	140.79	138.94	13.74	769.19	5.05	EFV, 3TC, ABC	22.58	33.3333	122.674	31.3349	12.3	750000	1	0
S8189	MT-A	M	843	30.12	31.4	LowerRes	3.979	10.03	7.57	14.69	65.13	99.84	178.23	66.37	14.87	870.4	3.07	EFV, 3TC, ABC	0	7.69231	25.9272	30.7744	33	.	0	0
S8073	MT-A	M	1901	42.17	26.5	HigherRes	16.0474	6.26	7.33	15.07	61.23	90.48	176.28	123.01	18.59	703.51	3.96	EFV, 3TC, ABC	13.64	0	62.1309	37.0357	26.8	.	0	0
S8068	MT-A	M	681	32.02	26.7	HigherRes	17.1654	2.75	8.06	14.2	49.14	86.97	153.27	84.96	13.58	748.85	3.6	EFV, 3TC, ABC	9.52	41.1765	51.7196	28.2853	13.8	170000	0	0
S8012	MT-A	M	947	37.2	29.5	LowerRes	2.6307	5.34	8.42	16.01	64.74	120.9	204.75	95.58	22.27	937.21	0.36	EFV, 3TC, ABC	15	12.5	54.1886	35.575	25.2	870000	0	0
S8219	MT-A	F	785	32.51	30.5	LowerRes	3.2555	2.92	7.24	15.08	48.75	60.06	131.04	111.5	16.37	744.59	3.08	EFV, 3TC, ABC	0	13.3333	48.8117	32.0455	26.4	173000	0	0
S8013	MT-A	M	758	31.39	31.3	LowerRes	3.9461	4.59	7.92	18.72	44.85	88.92	164.58	153.1	21.17	940.25	0.21	EFV, 3TC, ABC	5.26	0	26.3395	34.2844	34.9	3000000	0	0
S8069	MT-A	M	1210	34.54	28.8	HigherRes	5.7218	3.21	7.55	14.98	48.36	82.29	156	126.55	24.56	875.11	4.31	EFV, 3TC, ABC	9.52	47.0588	62.8987	26.4193	5.5	22000	1	0
S8128	MT-A	F	1019	32.63	28.2	HigherRes	18.5794	32.07	7.48	17.44	37.83	100.62	158.73	100.88	21.31	760	4.18	EFV, 3TC, ABC	15.79	50	91.9382	20.7185	NA	NA	1	0
S8211	MT-B	M	1211	45.33	33.8	LowerRes	1.7757	11.93	7.11	16.26	81.12	79.56	170.04	46.9	27.45	899.08	3.07	EFV, 3TC, ABC	5.56	0	1092.29	44.2786	30.2	1000000	1	0
S8227	MT-B	M	929	40.18	34.1	LowerRes	1.8086	5.7	6.99	14.51	55.77	119.34	201.24	130.97	18.21	741.87	2.99	EFV, 3TC, ABC	5	0	49.496	38.7945	31.5	250000	0	0
S8156	MT-B	F	1270	37.36	32	LowerRes	2.4663	5.34	8.05	17.01	68.64	72.54	154.05	66.37	27.83	974.62	0.41	EFV, 3TC, ABC	5	0	58.2306	30.5201	25.5	750000	1	0
S8194	MT-B	F	1170	36.1	29.7	LowerRes	2.5649	6.03	7.84	15.23	42.9	59.28	112.71	53.1	24.64	911.48	4.09	EFV, 3TC, ABC	0	0	20.1919	35.7607	30.8	750000	0	0
S8178	MT-B	F	854	41.09	29.2	HigherRes	3.2226	6.1	7.68	13.84	66.3	83.85	167.31	86.73	22.14	805.34	3.73	EFV, 3TC, ABC	11.76	0	35.7234	38.0386	14.2	750000	0	0
S8004	MT-B	F	758	38.55	30.5	LowerRes	3.2884	2.49	10.22	13.62	63.18	159.12	232.83	52.21	23.82	878.24	1.18	EFV, 3TC, ABC	10.53	18.75	28.9277	33.1726	NA	NA	0	1
S8060	MT-B	F	1668	41.73	29.6	LowerRes	3.3213	9.18	7.41	15.12	72.15	101.4	198.51	125.66	15.64	793.09	4.03	EFV, 3TC, ABC	18.18	18.75	78.7906	34.0793	24.9	2900000	1	0
S8229	MT-B	F	1253	45.73	29.6	LowerRes	3.9132	12.85	7.21	15.03	64.74	120.51	206.31	105.31	20.23	852.06	3.92	EFV, 3TC, ABC	5.88	7.69231	72.6233	37.2999	30.7	501000	0	0
S8179	MT-B	M	1559	40.44	28.5	HigherRes	5.5245	2.75	6.96	14.48	58.11	85.8	170.43	131.86	18.41	768.15	3.04	EFV, 3TC, ABC	10	0	59.1296	42.5637	36.9	360000	1	0
S8019	MT-B	F	850	37.74	33.2	LowerRes	7.6291	6.82	8.45	15.04	48.75	95.55	169.65	127.43	19.91	754.59	0.34	EFV, 3TC, ABC	11.11	0	30.8485	34.4905	5.4	1500000	0	0
S8079	MT-B	F	981	41.38	27.8	HigherRes	15.7185	2.75	7.65	13.78	51.87	112.32	187.98	119.47	13.48	697.19	0.59	EFV, 3TC, ABC	20	11.7647	100.332	37.1225	43.6	1500000	2	1
S8113	MT-B	M	616	31.64	29.8	LowerRes	1.4798	13.8	7.06	15.23	41.73	67.47	121.68	62.83	19.66	697.07	0.28	EFV, 3TC, ABC	10.53	64.2857	44.8448	27.0644	30.8	440000	0	0
S8202	MT-B	M	1080	43.58	28.8	HigherRes	1.8415	5.64	7.38	14.67	72.93	61.62	156.39	108.85	22.76	721.91	2.98	EFV, 3TC, ABC	0	0	26.9978	39.0529	19.6	616000	0	0
S8200	MT-B	M	1473	36.47	36.1	LowerRes	1.8744	8	7.38	14.75	47.97	79.95	155.61	138.94	15.75	604.65	1.72	EFV, 3TC, ABC	5.26	50	62.2054	28.2017	19.8	750000	0	0
S8139	MT-B	F	1385	43.96	30	LowerRes	4.1763	9.61	7.36	16.33	68.25	56.55	170.43	228.32	18.52	864.42	4.02	EFV, 3TC, ABC	5	0	37.0026	42.12	19.1	750000	0	0
S8233	MT-B	F	1015	40.31	30.1	LowerRes	4.242	6.82	6.98	16.6	58.5	95.16	171.21	87.61	13.02	589.2	2.37	EFV, 3TC, ABC	10.53	0	44.0639	39.2496	49.1	750000	0	1
S8190	MT-B	F	969	43.69	30.1	LowerRes	4.7024	6.13	7.15	17.48	69.42	93.21	177.84	76.11	16.05	758.1	3.06	EFV, 3TC, ABC	15.79	7.14286	76.8065	39.7253	41.1	>750000	0	0
S8108	MT-B	M	1305	45.99	29.2	HigherRes	17.4614	2.75	8.21	15.67	51.09	124.8	203.58	138.05	24.85	853.7	3.97	EFV, 3TC, ABC	4.76	0	29.7584	43.5112	26.1	55000	0	0
S8055	MT-B	M	1180	36.06	28.4	HigherRes	22.6899	2.07	8.4	15.75	76.44	110.76	212.94	129.2	13.86	752.77	4.17	EFV, 3TC, ABC	11.76	0	61.4037	33.2447	10.7	920000	0	0
S8022	MT-B	F	1617	37.86	29.5	LowerRes	3.0911	7.61	8.3	15.04	71.76	104.13	196.95	104.42	17.74	830.85	4.33	EFV, 3TC, ABC	20	14.2857	37.9389	32.3084	31.3	14000000	0	0
S8071	MT-B	F	1448	45.31	31.6	HigherRes	3.3542	8.2	7.54	16.86	51.87	78.39	150.15	99.12	17.38	672.12	4.31	EFV, 3TC, ABC	9.52	5.88235	65.7247	37.4942	21.9	1000000	1	1
S5179	MT-B	F	683	40.72	30.4	LowerRes	4.6695	5.51	9.07	15.18	64.74	79.56	156.39	60.18	22.95	1016.78	2.14	EFV, 3TC, ABC	10	12.5	31.6562	38.5426	17.4	.	0	0
S8123	MT-B	F	994	43.4	27	HigherRes	4.9326	3.84	8	12.33	69.03	58.5	137.67	50.44	19.97	682.81	4.14	EFV, 3TC, ABC	10.53	0	66.8899	35.9108	19.7	24000000	0	0
S8131	MT-B	M	938	28.4	29.2	HigherRes	5.3272	3.25	7.44	15.27	50.31	131.43	208.65	133.63	18.91	783.17	0.92	EFV, 3TC, ABC	5.88	84.6154	1712.64	21.9306	16.4	150000	2	0
S8167	MT-B	F	1081	39.55	31.5	LowerRes	5.4916	7.25	6.92	16.74	64.35	77.61	166.53	123.01	15.11	686.55	3.85	EFV, 3TC, ABC	5.56	7.14286	30.2407	33.3877	NA	NA	0	0
S8067	MT-B	F	1019	38.37	29.7	LowerRes	5.7547	3.67	8.05	15.09	70.2	113.1	206.31	114.16	21.89	785.38	3.95	EFV, 3TC, ABC	14.29	9.52381	35.6397	33.7113	9.5	2200000	0	0
S8084	MT-B	M	1055	40.79	30.1	LowerRes	9.9309	5.54	8.05	15.13	62.4	99.06	184.47	115.04	15.88	657.26	3.46	EFV, 3TC, D4T	20	0	88.6919	37.5998	43.4	180000	1	0
S8100	MT-B	M	1550	39.16	29.4	LowerRes	11.3778	3.9	7.85	14.12	53.04	25.74	114.66	179.65	22.25	797.17	3.85	EFV, 3TC, ABC	5.88	0	24.061	34.359	7.8	960000	0	0
S8042	MT-B	M	1217	32.96	30.5	LowerRes	12.4301	5.28	8.93	15.06	67.47	153.66	231.66	53.1	16.84	798.18	0.47	EFV, 3TC, ABC	0	22.7273	21.4879	30.2218	NA	NA	0	1
S8024	MT-B	F	1286	39	29.6	LowerRes	13.1207	2.75	9.35	16.05	51.48	60.84	165.36	265.49	23.49	935.37	1.5	EFV, 3TC, ABC	9.09	5.55556	77.8643	36.7037	18.6	300000	1	0
S8184	MT-B	M	670	31.87	28.7	HigherRes	13.9757	9.02	7.99	16.04	55.38	120.12	188.76	65.49	14.14	805.57	3.43	EFV, 3TC, ABC	5.56	40	25.4231	27.4655	14.3	230000	0	0
S8065	MT-B	F	632	30.28	29.9	HigherRes	15.1266	2.43	8.57	13.98	62.79	151.32	230.49	82.3	21.8	934.85	3.47	EFV, 3TC, ABC	9.52	12.5	36.6512	36.7616	25.5	.	0	0
