# Supplementary material for: Antiretroviral regimen and sex-specific metabolic heterogeneity in pediatric HIV
Source: iScience. 2026 Jul 20;29(8):116865. doi: 10.1016/j.isci.2026.116865 (PMC13393711; doi:10.1016/j.isci.2026.116865)
Supplement: Table S28. Summary of all statistics applied for comparison 3 (UC vs. MTA vs. MTB) [file mmc6.xlsx]

## Sheet: Summary_for suppl
Table S28: Summary of all statistics applied for comparison 3 (UC vs MTA vs MTB)
All metabolites included here had Dunn's FDR<0.05 (although all had a small effect size) and all these were considered for interpretation, as this was an explorative analyses. However, those with significant fold change (0.5<FC>2) and PLS-DA VIP (VIP.1.5) were given the most weight in the interpretation.
CHEMID	Metabolite	Super pathway	Sub-pathway	Statistics						Normalised median concentrations
				Dunn's FDR			Eta	FC (MTA/MTB)	PLS-DA VIP
				MTA vs MTB	UC vs MTA	UC vs MTB				UC	MTA	MTB	Trend
100020259	glutamine conjugate of C7H12O2*	Partially Characterized Molecules	Partially Characterized Molecules	1.39033e-08	0.000188914	0.00279767	0.026668	14.215	3.664	0.340496	3.78239	0.0282486
254	3-hydroxybutyrate (BHBA)	Lipid	Ketone Bodies	1.93799e-08	0.000686514	0.000686514	0.0266031	8.5246	3.60122	1.12164	2.97236	0.751101
452	palmitoleate (16:1n7)	Lipid	Long Chain Monounsaturated Fatty Acid	3.16402e-06	0.000173437	0.0947397	0.0182662	4.8529	3.24947	0.766174	3.74525	0.564356
100020262	glutamine conjugate of C6H10O2 (2)*	Partially Characterized Molecules	Partially Characterized Molecules	1.50214e-05	0.00473198	0.0177377	0.0155579	8.4498	3.1792	0.712245	2.7469	0.249633
100003926	(R)-3-hydroxybutyrylcarnitine	Lipid	Fatty Acid Metabolism (Acyl Carnitine, Hydroxy)	1.25139e-08	0.000110322	0.00435975	0.0267658	4.862	3.11403	0.728426	1.83978	0.040604
100001181	docosapentaenoate (n3 DPA; 22:5n3)	Lipid	Long Chain Polyunsaturated Fatty Acid (n3 and n6)	1.11588e-06	6.90566e-06	0.299752	0.0213196	4.2972	3.0422	0.865642	2.74446	0.71974
100001278	10-heptadecenoate (17:1n7)	Lipid	Long Chain Monounsaturated Fatty Acid	1.84461e-06	7.63914e-06	0.349267	0.0206787	4.1789	3.0303	0.696472	2.91604	0.694398
100001198	myristoleate (14:1n5)	Lipid	Long Chain Monounsaturated Fatty Acid	2.6933e-06	0.000429459	0.0460553	0.0182572	4.1795	2.93922	0.875709	2.61433	0.769204
100001277	10-nonadecenoate (19:1n9)	Lipid	Long Chain Monounsaturated Fatty Acid	4.95926e-07	1.49747e-05	0.149508	0.0218242	3.7704	2.9025	0.826257	2.70716	0.768491
100019801	3-hydroxyoleoylcarnitine	Lipid	Fatty Acid Metabolism (Acyl Carnitine, Hydroxy)	1.95732e-08	1.86528e-05	0.0244157	0.0261972	3.9113	2.84377	0.689999	1.90235	0.472488
2050	eicosapentaenoate (EPA; 20:5n3)	Lipid	Long Chain Polyunsaturated Fatty Acid (n3 and n6)	4.28868e-06	0.000315675	0.0757481	0.0176475	4.2542	2.80852	0.964444	2.35791	0.679504
999921353	X-21353	Unannotated	Unannotated	5.928e-07	0.000114338	0.0489237	0.0207666	3.7096	2.78207	0.894092	2.32405	0.674224
100002945	(14 or 15)-methylpalmitate (a17:0 or i17:0)	Lipid	Fatty Acid, Branched	2.17189e-06	2.69224e-05	0.218331	0.0196516	3.4188	2.72408	0.797299	2.24673	0.900308
100020343	tetradecadienoate (14:2)*	Lipid	Long Chain Polyunsaturated Fatty Acid (n3 and n6)	4.05182e-05	0.000903654	0.134181	0.0141734	3.9132	2.71968	0.763452	2.58828	0.580418
999923678	X-23678	Unannotated	Unannotated	1.27814e-07	1.72116e-05	0.0715036	0.0235514	3.944	2.69277	0.664422	1.76052	0.430609
100001335	eicosenoate (20:1)	Lipid	Long Chain Monounsaturated Fatty Acid	6.49191e-06	3.43516e-05	0.311822	0.0181956	3.1449	2.60602	0.887074	2.49575	0.723972
891	margarate (17:0)	Lipid	Long Chain Saturated Fatty Acid	4.0548e-06	4.0548e-06	0.679541	0.0197839	2.9744	2.58173	0.770738	2.43003	0.794076
100020478	dodecadienoate (12:2)*	Lipid	Fatty Acid, Dicarboxylate	1.11764e-05	9.96382e-05	0.242478	0.0168817	3.1581	2.57508	0.942713	2.4157	0.699654
100021141	3-hydroxydecanoylcarnitine	Lipid	Fatty Acid Metabolism (Acyl Carnitine, Hydroxy)	2.73303e-07	0.000162404	0.0237143	0.0218554	2.92	2.57267	0.890699	2.25951	0.59711
999926106	X-26106	Unannotated	Unannotated	2.04749e-07	0.000115545	0.0258326	0.022341	3.0648	2.5512	0.865986	2.10579	0.579158
100001112	3-hydroxylaurate	Lipid	Fatty Acid, Monohydroxy	1.2369e-06	0.000249585	0.0431018	0.0195127	3.124	2.54542	0.965185	2.4	0.744222
100001733	hexanoylglutamine	Lipid	Fatty Acid Metabolism (Acyl Glutamine)	6.53072e-06	6.53072e-06	0.575381	0.0194495	3.0532	2.54133	0.817115	1.91326	0.773449
100002356	(16 or 17)-methylstearate (a19:0 or i19:0)	Lipid	Fatty Acid, Branched	1.17957e-05	0.000335795	0.127642	0.0162194	3.2905	2.51505	0.762196	1.69009	0.720937
100006051	myristoleoylcarnitine (C14:1)*	Lipid	Fatty Acid Metabolism (Acyl Carnitine, Monounsaturated)	4.1789e-06	0.00371263	0.00867544	0.0176721	3.0358	2.5143	0.967442	1.84867	0.53768
100001193	adrenate (22:4n6)	Lipid	Long Chain Polyunsaturated Fatty Acid (n3 and n6)	3.28264e-06	6.039e-06	0.467522	0.0202358	3.0779	2.514	0.828157	2.21552	0.828885
519	myristate (14:0)	Lipid	Long Chain Saturated Fatty Acid	1.81604e-06	0.000315488	0.0456691	0.0188989	3.0317	2.51153	0.958285	2.25071	0.750087
100009394	hexadecadienoate (16:2n6)	Lipid	Long Chain Polyunsaturated Fatty Acid (n3 and n6)	5.46166e-06	0.000147766	0.139147	0.0175916	2.97	2.51005	0.878858	2.36662	0.722737
100021990	3-hydroxyoctanoylcarnitine (1)	Lipid	Fatty Acid Metabolism (Acyl Carnitine, Hydroxy)	6.05998e-07	3.60936e-05	0.102548	0.0211364	2.8597	2.50597	0.876587	2.12242	0.575163
999917335	X-17335	Unannotated	Unannotated	1.13707e-07	7.24307e-06	0.109436	0.0240945	2.792	2.4898	0.868369	1.98277	0.576078
1231	dihomo-linoleate (20:2n6)	Lipid	Long Chain Polyunsaturated Fatty Acid (n3 and n6)	5.8051e-06	0.000198622	0.120593	0.0173854	3.0904	2.46767	0.856611	2.35231	0.753514
100001337	linolenate [alpha or gamma; (18:3n3 or 6)]	Lipid	Long Chain Polyunsaturated Fatty Acid (n3 and n6)	0.000190787	0.000316985	0.488895	0.0128488	3.0105	2.44243	0.749578	2.54049	0.718345
100016069	5-dodecenoylcarnitine (C12:1)	Lipid	Fatty Acid Metabolism (Acyl Carnitine, Monounsaturated)	1.31094e-05	0.0140554	0.00374882	0.0165694	3.8193	2.4328	0.62658	1.405	0.403639
100002796	cis-4-decenoate (10:1n6)*	Lipid	Medium Chain Fatty Acid	2.302e-05	0.00526712	0.0218561	0.0148661	2.9978	2.40422	0.824795	2.25708	0.741607
999923782	X-23782	Unannotated	Unannotated	2.30417e-06	0.000689353	0.0286073	0.0184421	3.2671	2.3658	0.850741	2.16187	0.695409
100001454	3-hydroxydodecanedioate*	Lipid	Fatty Acid, Dicarboxylate	5.76504e-05	0.048146	0.0020891	0.0149597	4.2827	2.3619	0.785918	1.25346	0.326725
892	nonadecanoate (19:0)	Lipid	Long Chain Saturated Fatty Acid	2.39916e-06	3.75831e-05	0.194327	0.0193369	2.5623	2.36013	0.876272	2.33069	0.846358
100021709	branched-chain, straight-chain, or cyclopropyl 12:1 fatty acid*	Partially Characterized Molecules	Partially Characterized Molecules	0.00200122	0.00269695	0.530563	0.00877403	3.6735	2.35663	0.745963	2.63116	0.768062
100001232	5-dodecenoate (12:1n7)	Lipid	Medium Chain Fatty Acid	5.42083e-05	0.00153645	0.110773	0.0136031	2.8064	2.3375	0.955608	2.36172	0.911211
180	linoleate (18:2n6)	Lipid	Long Chain Polyunsaturated Fatty Acid (n3 and n6)	1.30768e-05	4.22433e-05	0.379334	0.0172555	2.619	2.32947	0.812537	2.11001	0.758677
100020825	3-hydroxyhexanoylcarnitine (1)	Lipid	Fatty Acid Metabolism (Acyl Carnitine, Hydroxy)	2.30364e-06	0.000259116	0.0606417	0.0185933	3.0285	2.3186	0.866609	1.56591	0.641482
100008930	oleate/vaccenate (18:1)	Lipid	Long Chain Monounsaturated Fatty Acid	9.89489e-06	3.41687e-05	0.370175	0.017719	2.4883	2.29413	0.874975	2.19433	0.810007
100001739	dihomo-linolenate (20:3n3 or n6)	Lipid	Long Chain Polyunsaturated Fatty Acid (n3 and n6)	2.02848e-05	1.69652e-07	0.328049	0.0230986	2.3626	2.29412	0.742058	2.18281	0.891927
999926107	X-26107	Unannotated	Unannotated	5.9099e-08	4.32763e-05	0.0254638	0.024378	2.4395	2.27115	0.936644	1.73986	0.666829
100001247	octanoylcarnitine (C8)	Lipid	Fatty Acid Metabolism (Acyl Carnitine, Medium Chain)	3.18135e-06	0.00381521	0.00680587	0.0181553	2.5872	2.26492	0.986778	1.62719	0.530042
100021991	3-hydroxyoctanoylcarnitine (2)	Lipid	Fatty Acid Metabolism (Acyl Carnitine, Hydroxy)	4.2887e-06	0.000733074	0.0406134	0.0174799	2.8161	2.25223	0.904405	2.02264	0.580393
100000665	docosahexaenoate (DHA; 22:6n3)	Lipid	Long Chain Polyunsaturated Fatty Acid (n3 and n6)	1.15188e-06	0.000223685	0.0447681	0.0196401	2.4093	2.2467	0.926382	1.815	0.739009
100001229	stearidonate (18:4n3)	Lipid	Long Chain Polyunsaturated Fatty Acid (n3 and n6)	0.000167268	0.000433951	0.405073	0.0127707	2.6854	2.24547	0.931366	2.0965	0.70226
100009271	(S)-3-hydroxybutyrylcarnitine	Lipid	Fatty Acid Metabolism (Acyl Carnitine, Hydroxy)	2.95332e-06	0.0446028	0.000105101	0.0211684	3.4454	2.243	1.00662	1.52991	0.583612
100021363	vanilloylglycine	Xenobiotics	Food Component/Plant	0.00213884	0.00213884	0.745418	0.00836237	0.12395	2.20805	0.905982	0.040851	1.10259
100020211	3-hydroxybutyroylglycine**	Lipid	Fatty Acid Metabolism (Acyl Glycine)	3.89706e-05	0.00359487	0.0457666	0.0139786	2.9952	2.19428	0.865894	1.57842	0.593607
100001392	laurylcarnitine (C12)	Lipid	Fatty Acid Metabolism (Acyl Carnitine, Medium Chain)	1.73879e-05	0.0196344	0.00293251	0.0163279	2.5912	2.17515	0.96824	1.7033	0.507115
999921736	X-21736	Unannotated	Unannotated	0.000106954	0.0310207	0.00796221	0.0132301	2.6875	2.1728	1.09368	1.54435	0.475705
100000882	3-hydroxymyristate	Lipid	Fatty Acid, Monohydroxy	1.56495e-05	4.28499e-05	0.404574	0.017046	2.3843	2.16035	0.994215	2.07946	0.868768
100001086	N-(2-furoyl)glycine	Xenobiotics	Food Component/Plant	0.000393711	0.000559522	0.520456	0.0116524	0.22437	2.15405	0.808258	0.032767	1.0781
100009406	palmitoleoylcarnitine (C16:1)*	Lipid	Fatty Acid Metabolism (Acyl Carnitine, Monounsaturated)	2.51451e-07	0.00122846	0.00337017	0.022189	2.2839	2.14672	0.888904	1.46295	0.658311
466	phytanate	Xenobiotics	Food Component/Plant	0.00161343	0.0154497	0.163615	0.00823911	3.5522	2.1426	1.00576	2.16286	0.589949
100001182	docosadienoate (22:2n6)	Lipid	Long Chain Polyunsaturated Fatty Acid (n3 and n6)	3.66136e-06	0.000169649	0.103927	0.018074	2.3243	2.12852	0.914658	1.75275	0.778694
100000781	hexanoylcarnitine (C6)	Lipid	Fatty Acid Metabolism (Acyl Carnitine, Medium Chain)	7.88745e-07	0.0107076	0.000412989	0.0218365	2.3426	2.11642	1.07265	1.40378	0.626159
100003119	N-oleoyltaurine	Lipid	Endocannabinoid	4.70822e-06	1.89493e-05	0.350508	0.0189737	2.3316	2.10278	0.856372	1.77618	0.733334
100006126	4-vinylguaiacol sulfate	Xenobiotics	Food Component/Plant	0.00253494	0.00253494	0.676476	0.0082991	0.16764	2.09243	0.783762	0.0172564	1.07145
100009217	1,2-dilinoleoyl-GPE (18:2/18:2)*	Lipid	Phosphatidylethanolamine (PE)	0.000146404	0.00511032	0.0825447	0.011926	0.22352	2.05682	0.682641	0.0351528	1.05822
999918886	X-18886	Unannotated	Unannotated	3.54927e-05	5.88464e-05	0.488882	0.0159228	2.2998	2.05485	0.833922	1.77311	0.596988
1488	arachidonoyl ethanolamide	Lipid	Endocannabinoid	2.86467e-05	0.0289949	0.00251969	0.015751	3.4523	2.0501	0.67944	1.08832	0.0741223
100001145	3-hydroxysebacate	Lipid	Fatty Acid, Monohydroxy	8.67262e-05	0.0235067	0.00988574	0.0133936	3.3656	2.03927	0.786811	1.22307	0.525319
100020261	glutamine conjugate of C6H10O2 (1)*	Partially Characterized Molecules	Partially Characterized Molecules	0.00415714	0.0678619	0.0678619	0.00701397	2.699	2.03903	0.950996	1.70503	0.589732
100021711	decadienedioic acid (C10:2-DC)**	Lipid	Fatty Acid, Dicarboxylate	0.000402668	0.0123969	0.0764797	0.0103385	2.4924	2.03863	0.842929	1.84435	0.605057
100002259	cis-4-decenoylcarnitine (C10:1)	Lipid	Fatty Acid Metabolism (Acyl Carnitine, Monounsaturated)	3.21328e-05	0.01595	0.00701792	0.0149663	2.3154	2.02163	1.0865	1.48299	0.680153
439	stearate (18:0)	Lipid	Long Chain Saturated Fatty Acid	5.06741e-06	3.29578e-05	0.286478	0.0185111	2.0841	2.01575	0.836576	1.70561	0.811042
424	palmitate (16:0)	Lipid	Long Chain Saturated Fatty Acid	4.77156e-06	6.93907e-05	0.196199	0.0181389	2.0754	1.99603	0.942629	1.75339	0.824684
980	pentadecanoate (15:0)	Lipid	Long Chain Saturated Fatty Acid	8.68051e-06	4.51115e-05	0.31272	0.0176771	2.1478	1.99582	0.947249	1.68777	0.78396
100000997	3-hydroxydecanoate	Lipid	Fatty Acid, Monohydroxy	3.70427e-07	0.000357288	0.0150094	0.0213361	2.1835	1.9957	0.927855	1.70418	0.790284
100001776	2-linoleoyl-GPE (18:2)*	Lipid	Lysophospholipid	6.45105e-05	0.0250008	0.00688674	0.014009	0.4372	1.9875	0.857337	0.510964	1.33697
100021100	tetradecadienedioate (C14:2-DC)*	Lipid	Fatty Acid, Dicarboxylate	0.000104355	0.492589	3.20758e-05	0.0182827	2.7975	1.9707	1.05062	1.12683	0.416041
999913866	X-13866	Unannotated	Unannotated	0.000191873	0.0677068	0.0038386	0.0129482	2.4466	1.9598	0.915539	1.3435	0.509206
100021208	4-vinylcatechol sulfate	Xenobiotics	Benzoate Metabolism	0.00352757	0.00352757	0.920121	0.00769844	0.12987	1.95915	0.725712	0.0157089	0.970205
999924972	X-24972	Unannotated	Unannotated	0.0143468	2.23675e-06	0.00566735	0.0200707	2.1506	1.94815	0.501318	3.95757	1.17823
229	arachidonate (20:4n6)	Lipid	Long Chain Polyunsaturated Fatty Acid (n3 and n6)	1.62913e-05	1.60011e-06	0.688892	0.0203287	1.9895	1.92048	0.819147	1.66946	0.873365
100002253	cinnamoylglycine	Xenobiotics	Food Component/Plant	0.00233319	0.832507	2.69794e-05	0.0158833	2.9457	1.91307	1.21914	1.27352	0.377406
100020975	3-hydroxy-2-methylpyridine sulfate	Xenobiotics	Chemical	0.000679756	0.000400792	0.920619	0.0114906	0.16333	1.8948	0.844394	0.0275056	0.638312
100001197	10-undecenoate (11:1n1)	Lipid	Medium Chain Fatty Acid	4.05297e-05	0.0108281	0.0108281	0.0142876	2.1561	1.89135	0.821338	1.49507	0.613848
100019981	heptenedioate (C7:1-DC)*	Lipid	Fatty Acid, Dicarboxylate	0.000288195	0.00212799	0.230695	0.0112161	2.7745	1.87847	0.422717	0.929033	0.0695488
100002254	stearoyl ethanolamide	Lipid	Endocannabinoid	6.84645e-06	6.84645e-06	0.696393	0.0187609	1.877	1.87635	0.87061	1.69656	0.874777
100000096	4-guanidinobutanoate	Amino Acid	Guanidino and Acetamido Metabolism	0.00111003	0.00699885	0.230999	0.0089696	0.28726	1.87562	0.941212	0.393542	1.35949
100001270	myristoylcarnitine (C14)	Lipid	Fatty Acid Metabolism (Acyl Carnitine, Long Chain Saturated)	2.40181e-06	0.00292922	0.0073417	0.0185538	1.9944	1.8739	0.915925	1.32625	0.708862
100005834	9-hydroxystearate	Lipid	Fatty Acid, Monohydroxy	0.00403995	0.0241619	0.210228	0.00684963	2.8596	1.86892	0.631407	1.19066	0.272325
100006620	nonanoylcarnitine (C9)	Lipid	Fatty Acid Metabolism (Acyl Carnitine, Medium Chain)	0.000232979	0.00221363	0.200438	0.011479	2.3675	1.8668	0.744965	1.43096	0.670399
100001195	docosatrienoate (22:3n3)	Lipid	Long Chain Polyunsaturated Fatty Acid (n3 and n6)	0.000265385	9.31033e-05	0.835638	0.0137658	2.389	1.8655	0.762324	1.7844	0.774098
999912221	X-12221	Unannotated	Unannotated	0.0020875	0.0020875	0.974399	0.00888496	0.16008	1.86115	0.802328	0.0215999	0.658728
999912680	X-12680	Unannotated	Unannotated	0.00188875	0.00188875	0.893257	0.00877979	0.29321	1.85645	0.99124	0.343648	0.955014
999912101	X-12101	Unannotated	Unannotated	0.000130085	0.431009	7.74173e-05	0.0170534	2.5725	1.85388	1	1.31565	0.573227
999912407	X-12407	Unannotated	Unannotated	0.00438612	0.0296472	0.188401	0.00669844	0.36909	1.84637	0.636977	0.154144	1.02682
100001580	docosapentaenoate (n6 DPA; 22:5n6)	Lipid	Long Chain Polyunsaturated Fatty Acid (n3 and n6)	0.000409347	0.000409347	0.842228	0.0114848	2.4055	1.8389	0.742792	1.98074	0.826107
878	fructose	Carbohydrate	Fructose, Mannose and Galactose Metabolism	0.00895134	0.0305062	0.294766	0.00570345	0.2697	1.83132	1	0.555309	2.05367
100006367	3-hydroxyhexanoate	Lipid	Fatty Acid, Monohydroxy	8.07688e-05	0.022307	0.00998924	0.0134873	2.3472	1.82428	0.905037	1.69928	0.607554
100015785	nisinate (24:6n3)	Lipid	Long Chain Polyunsaturated Fatty Acid (n3 and n6)	0.00354835	0.00771092	0.413937	0.00746343	2.565	1.81705	0.420471	1.34098	0.471858
1137	oleoyl ethanolamide	Lipid	Endocannabinoid	9.31176e-06	0.000575873	0.0782697	0.0163763	1.944	1.81332	0.966736	1.526	0.790208
100006726	linoleoyl ethanolamide	Lipid	Endocannabinoid	3.71549e-05	0.00378645	0.0422814	0.0140542	1.9606	1.7966	0.990605	1.53069	0.777963
100009078	1-oleoyl-2-linoleoyl-GPE (18:1/18:2)*	Lipid	Phosphatidylethanolamine (PE)	0.000124931	0.00483815	0.0777696	0.0121701	0.40419	1.7866	0.933671	0.604124	1.15579
100006627	suberoylcarnitine (C8-DC)	Lipid	Fatty Acid Metabolism (Acyl Carnitine, Dicarboxylate)	0.000414698	5.48013e-05	0.613486	0.0141241	1.9676	1.7841	0.423875	1.55982	0.463132
241	phenylpyruvate	Amino Acid	Phenylalanine Metabolism	1.94215e-05	0.000598067	0.116316	0.0153279	0.49926	1.76448	1.08428	0.753818	1.21207
999912730	X-12730	Unannotated	Unannotated	0.00530404	0.00530404	0.676016	0.00701068	0.2422	1.74463	0.644752	0.0262814	0.615124
100001755	4-vinylphenol sulfate	Xenobiotics	Benzoate Metabolism	0.0152244	0.100445	0.100445	0.00496089	0.36137	1.74257	0.956338	0.642804	1.26649
100006106	maltol sulfate	Xenobiotics	Food Component/Plant	0.00468305	0.00468305	0.822927	0.00686196	0.22885	1.73997	0.578514	0.0291808	0.582639
935	sucrose	Carbohydrate	Disaccharides and Oligosaccharides	0.00839136	0.00861035	0.59874	0.00643804	0.23697	1.73588	1.0945	0.23704	1.11459
100002128	17alpha-hydroxypregnenolone 3-sulfate	Lipid	Pregnenolone Steroids	0.00375248	0.0260421	0.188522	0.00694166	2.5188	1.73415	0.439479	1.42143	0.0531769
999924812	X-24812	Unannotated	Unannotated	0.0344146	1.84364e-10	1.67489e-07	0.0429901	1.7352	1.73413	0.579822	2.68264	1.25368
100001767	pyrraline	Xenobiotics	Food Component/Plant	0.00255053	0.00504742	0.439223	0.00809285	0.42406	1.72128	1.06017	0.399803	1.16029
999912731	X-12731	Unannotated	Unannotated	0.0194156	0.00780615	0.654539	0.00604807	0.40558	1.71842	0.885472	0.259434	0.656088
100001251	decanoylcarnitine (C10)	Lipid	Fatty Acid Metabolism (Acyl Carnitine, Medium Chain)	0.00452673	0.175364	0.0180332	0.00779293	2.1911	1.71568	1.03477	1.6612	0.580309
100022014	bilirubin degradation product, C16H18N2O5 (3)**	Partially Characterized Molecules	Partially Characterized Molecules	0.000284285	0.779644	3.97672e-07	0.0230238	2.3701	1.71018	1.01349	0.994074	0.435823
100020360	8-methoxykynurenate	Amino Acid	Tryptophan Metabolism	0.000714375	0.600599	0.000220146	0.0142005	2.5398	1.70693	0.900061	1.05055	0.243535
999912714	X-12714	Unannotated	Unannotated	0.00223281	0.00805486	0.314521	0.00800575	0.30373	1.70025	0.733864	0.0494975	0.888941
100002953	16-hydroxypalmitate	Lipid	Fatty Acid, Monohydroxy	0.000241762	0.00751161	0.083561	0.0111356	1.9907	1.6951	0.943108	1.34054	0.789889
100022003	bilirubin degradation product, C16H18N2O5 (1)**	Partially Characterized Molecules	Partially Characterized Molecules	0.000428658	0.880333	1.9379e-06	0.020599	2.4276	1.69335	0.989497	0.948518	0.395553
100002199	tridecenedioate (C13:1-DC)*	Lipid	Fatty Acid, Dicarboxylate	0.0132996	0.875888	0.000788818	0.0102293	3.4352	1.6832	0.763969	0.795067	0.0260025
1506	N-linoleoylglycine	Lipid	Fatty Acid Metabolism (Acyl Glycine)	0.00174481	0.00174481	0.834903	0.00872638	2.3279	1.67718	0.528371	1.26036	0.491102
100005714	1-linolenoyl-GPE (18:3)*	Lipid	Lysophospholipid	0.00194371	0.143748	0.0106163	0.00924486	0.50288	1.67357	0.792857	0.592628	1.21575
100009045	phenylacetylglutamate	Peptide	Acetylated Peptides	0.00693391	0.166201	0.0314293	0.0068521	3.0787	1.65835	0.582295	0.994632	0.0376099
999918921	X-18921	Unannotated	Unannotated	0.00980965	0.0312816	0.306719	0.00557461	1.9751	1.65768	0.589927	1.36729	0.554341
100000802	acetylcarnitine (C2)	Lipid	Fatty Acid Metabolism (Acyl Carnitine, Short Chain)	8.64499e-07	0.0162876	0.000216954	0.0221742	1.7302	1.65127	1.05452	1.3553	0.81324
922	N-stearoyl-sphinganine (d18:0/18:0)*	Lipid	Dihydroceramides	0.00440569	9.14211e-05	0.216153	0.0126524	2.1351	1.6224	0.88215	1.75162	0.97129
100004396	3-hydroxyadipate	Lipid	Fatty Acid, Dicarboxylate	0.000584386	0.000105049	0.659133	0.0131339	2.1652	1.61033	0.0769866	1.17688	0.568653
100002568	L-urobilin	Cofactors and Vitamins	Hemoglobin and Porphyrin Metabolism	0.0176654	0.202461	2.81069e-06	0.018198	7.184	1.6043	0.527645	0.196178	0.0279448
100010928	linoleoyl-docosahexaenoyl-glycerol (18:2/22:6) [1]*	Lipid	Diacylglycerol	0.00600142	0.00891221	0.500635	0.00677568	1.8993	1.59977	0.805924	1.78669	0.668343
100001615	octadecanedioate (C18-DC)	Lipid	Fatty Acid, Dicarboxylate	0.00293926	0.0387332	0.111322	0.0072917	1.9999	1.5966	0.889026	1.13975	0.577856
100022009	bilirubin degradation product, C17H20N2O5 (2)**	Partially Characterized Molecules	Partially Characterized Molecules	0.00631616	0.849278	0.00118351	0.0102703	1.92	1.58428	1	1.23925	0.441013
100000773	3-hydroxyoctanoate	Lipid	Fatty Acid, Monohydroxy	0.000333691	0.0254389	0.0318495	0.0107765	1.8409	1.58165	0.898285	1.37567	0.766756
999916580	X-16580	Unannotated	Unannotated	0.00136029	0.00189178	0.524058	0.00943961	1.7951	1.58073	0.83719	1.61783	0.795343
100021220	succinoyltaurine	Amino Acid	Methionine, Cysteine, SAM and Taurine Metabolism	0.00695641	1.31738e-08	0.000317951	0.029728	1.6917	1.56162	0.070901	1.54259	0.982772
100022004	bilirubin degradation product, C16H18N2O5 (2)**	Partially Characterized Molecules	Partially Characterized Molecules	0.000588014	0.808946	1.89722e-06	0.0204035	1.9083	1.55262	1.0746	1.04712	0.428103
100006098	3-hydroxypyridine sulfate	Xenobiotics	Chemical	0.0102294	0.000306334	0.215174	0.0107617	0.26538	1.5454	1.43421	0.362596	0.960408
100003686	N-palmitoylglycine	Lipid	Fatty Acid Metabolism (Acyl Glycine)	4.93359e-05	0.000902385	0.149842	0.0139055	1.7623	1.5441	0.943531	1.45939	0.854757
1254	glycerol	Lipid	Glycerolipid Metabolism	0.000121388	0.0318074	0.00862893	0.013009	1.8151	1.53995	1.08406	1.62463	0.921549
100001423	4-hydroxyhippurate	Xenobiotics	Benzoate Metabolism	0.0143665	0.793873	0.00585722	0.00766721	0.41103	1.53578	0.968722	0.914649	1.51363
100022008	bilirubin degradation product, C17H20N2O5 (1)**	Partially Characterized Molecules	Partially Characterized Molecules	0.0108774	0.82199	0.00326177	0.00859491	1.8572	1.53517	0.982668	1.32662	0.456559
100005389	ferulic acid 4-sulfate	Xenobiotics	Food Component/Plant	0.0132237	0.000556747	0.241711	0.0098373	0.25706	1.53325	0.999128	0.178325	0.729658
158	5,6-dihydrothymine	Nucleotide	Pyrimidine Metabolism, Thymine containing	0.00048065	0.239677	0.000627636	0.0134297	1.7532	1.53033	1.03429	1.22201	0.798113
100001619	glycerophosphoglycerol	Lipid	Glycerolipid Metabolism	0.00429575	0.0171573	0.281135	0.00686113	0.50961	1.52723	1.03224	0.623788	1.05285
100005814	N-linoleoyltaurine*	Lipid	Endocannabinoid	0.00289691	0.0128988	0.269649	0.00747987	2.1855	1.51505	0.720813	1.54236	0.691241
100001579	2-hydroxypalmitate	Lipid	Fatty Acid, Monohydroxy	4.55082e-06	3.30019e-05	0.27365	0.0186368	1.5737	1.51503	0.96729	1.39903	0.863846
181	laurate (12:0)	Lipid	Medium Chain Fatty Acid	0.00858195	0.0510123	0.189322	0.00566795	1.3845	ns	1.04907	2.01578	0.945687
250	biliverdin	Cofactors and Vitamins	Hemoglobin and Porphyrin Metabolism	0.00238905	0.824791	2.65863e-05	0.0158874	1.4297	ns	1.11614	1.08216	0.626719
275	creatinine	Amino Acid	Creatine Metabolism	0.0378858	0.49438	0.000432699	0.0104832	1.1145	ns	1.0372	1.02532	0.924466
461	phosphate	Energy	Oxidative Phosphorylation	0.000518202	0.000518202	0.790428	0.0108414	1.1378	ns	1.0051	1.13143	1.01291
480	proline	Amino Acid	Urea cycle; Arginine and Proline Metabolism	0.00447567	0.00107304	0.617332	0.00919967	0.75781	ns	1.09704	0.787738	1.10907
535	uridine	Nucleotide	Pyrimidine Metabolism, Uracil containing	0.00195721	0.0447576	0.0447576	0.00811093	1.2182	ns	1	1.10665	0.875498
803	mannose	Carbohydrate	Fructose, Mannose and Galactose Metabolism	0.00297168	0.00133027	0.790124	0.00916352	1.3537	ns	0.977788	1.38897	0.972381
811	alanine	Amino Acid	Alanine and Aspartate Metabolism	0.0020731	0.00216187	0.593017	0.00889893	0.8063	ns	1.08243	0.898755	1.09844
825	uracil	Nucleotide	Pyrimidine Metabolism, Uracil containing	0.00682788	0.00682788	0.902999	0.00641356	1.2704	ns	0.937585	1.29999	0.915647
893	arachidate (20:0)	Lipid	Long Chain Saturated Fatty Acid	0.00295662	0.000132226	0.330642	0.0121684	1.5255	ns	0.758945	1.56319	0.931247
917	asparagine	Amino Acid	Alanine and Aspartate Metabolism	0.00709508	7.05138e-05	0.131837	0.0130731	0.84741	ns	1.07376	0.862041	1.02818
1087	erucate (22:1n9)	Lipid	Long Chain Monounsaturated Fatty Acid	0.00409521	0.000221343	0.341093	0.0113558	1.6099	ns	0.682524	1.33223	0.89575
1090	bilirubin (Z,Z)	Cofactors and Vitamins	Hemoglobin and Porphyrin Metabolism	0.000164103	0.70489	7.3162e-08	0.0257132	1.5693	ns	1.03904	1.14428	0.687656
1134	urate	Nucleotide	Purine Metabolism, (Hypo)Xanthine/Inosine containing	0.000598187	0.588909	0.000184991	0.0145703	1.3206	ns	1.01304	1.0897	0.788938
1141	4-hydroxyphenylpyruvate	Amino Acid	Tyrosine Metabolism	0.00744663	0.00744663	0.624439	0.00659819	0.71297	ns	1.12216	0.772474	1.11295
1239	2-hydroxystearate	Lipid	Fatty Acid, Monohydroxy	0.000348795	0.00165764	0.294312	0.0110953	1.3715	ns	1.00729	1.2355	0.875363
1489	palmitoyl ethanolamide	Lipid	Endocannabinoid	0.00065158	0.0013897	0.434465	0.0104601	1.477	ns	0.914567	1.27737	0.90219
1526	1-palmitoyl-2-oleoyl-GPE (16:0/18:1)	Lipid	Phosphatidylethanolamine (PE)	0.00878668	0.415129	0.00878668	0.00722104	0.69512	ns	0.877494	0.85979	1.24138
1628	glycochenodeoxycholate	Lipid	Primary Bile Acid Metabolism	0.0243363	0.361403	0.0270128	0.00549712	0.51204	ns	0.963363	0.961091	1.48795
100000039	methionine sulfoxide	Amino Acid	Methionine, Cysteine, SAM and Taurine Metabolism	0.000252515	0.000137623	0.936604	0.0133689	0.69169	ns	1.03163	0.737599	1.07279
100000282	N-acetylglutamate	Amino Acid	Glutamate Metabolism	0.0202498	0.0062274	0.58133	0.00631709	0.81003	ns	1.07414	0.892173	0.984465
100000711	4-acetylphenol sulfate	Xenobiotics	Benzoate Metabolism	0.00875468	0.00580159	0.842149	0.00682498	0.40599	ns	1.09067	0.458911	1.11273
100000743	2-hydroxyoctanoate	Lipid	Fatty Acid, Monohydroxy	0.0409604	0.00815512	0.424662	0.00576434	0.65959	ns	1	0.584045	0.968243
100000776	palmitoylcarnitine (C16)	Lipid	Fatty Acid Metabolism (Acyl Carnitine, Long Chain Saturated)	0.000283789	0.000283789	0.868168	0.0122868	1.3891	ns	0.895976	1.24519	0.80788
100001006	N-acetylglycine	Amino Acid	Glycine, Serine and Threonine Metabolism	0.0135346	2.93934e-05	0.0425658	0.0147699	1.4846	ns	0.952526	1.57426	1.12142
100001022	threonate	Cofactors and Vitamins	Ascorbate and Aldarate Metabolism	0.0101764	0.076624	0.146302	0.00542235	1.7064	ns	1.0157	1.41517	0.775779
100001150	propionylglycine	Lipid	Fatty Acid Metabolism (also BCAA Metabolism)	0.00906317	0.444207	1.44314e-05	0.0159795	0.55623	ns	0.659189	0.700514	1.43776
100001391	stearoylcarnitine (C18)	Lipid	Fatty Acid Metabolism (Acyl Carnitine, Long Chain Saturated)	0.00281594	2.49186e-05	0.157178	0.0146804	1.3611	ns	0.834305	1.37212	0.957283
100001395	1-linoleoyl-GPC (18:2)	Lipid	Lysophospholipid	0.0273967	0.414185	0.0273967	0.00518718	0.78985	ns	0.888743	0.852808	1.05012
100001456	7-methylguanine	Nucleotide	Purine Metabolism, Guanine containing	0.0145419	0.0145419	8.48826e-10	0.031258	1.1236	ns	1.1059	1.01157	0.879459
100001501	oleoylcarnitine (C18:1)	Lipid	Fatty Acid Metabolism (Acyl Carnitine, Monounsaturated)	4.9625e-05	0.000292069	0.283189	0.0144421	1.5406	ns	0.911988	1.33259	0.835462
100001561	2-palmitoleoyl-GPC (16:1)*	Lipid	Lysophospholipid	0.012926	0.110062	0.110062	0.0051401	0.42689	ns	0.342176	0.0665749	0.806986
100001569	1-oleoyl-GPE (18:1)	Lipid	Lysophospholipid	0.000443201	0.11667	0.00323277	0.0120279	0.59384	ns	0.873154	0.700309	1.23732
100001570	1-linoleoyl-GPE (18:2)*	Lipid	Lysophospholipid	0.000799057	0.0333185	0.0333185	0.00954807	0.59448	ns	0.89188	0.696309	1.21858
100001597	tiglylcarnitine (C5:1-DC)	Amino Acid	Leucine, Isoleucine and Valine Metabolism	0.00488502	0.451554	0.00488502	0.00814955	1.5353	ns	1.0222	1.14202	0.697829
100001651	2-oleoyl-GPE (18:1)*	Lipid	Lysophospholipid	0.00215309	0.466757	0.00215309	0.0102539	0.57182	ns	0.852053	0.823328	1.33719
100001654	1-arachidonoyl-GPI (20:4)*	Lipid	Lysophospholipid	0.00671813	0.00141531	0.564071	0.00866639	1.4052	ns	0.851763	1.35148	0.948458
100001740	mannitol/sorbitol	Carbohydrate	Fructose, Mannose and Galactose Metabolism	0.00994606	0.114484	0.0816559	0.00579121	0.74213	ns	0.994521	0.793412	1.10956
100001856	1-stearoyl-2-oleoyl-GPE (18:0/18:1)	Lipid	Phosphatidylethanolamine (PE)	0.00805551	0.731125	0.000123048	0.013032	0.64877	ns	0.782702	0.891858	1.31186
100001870	1-palmitoyl-2-linoleoyl-GPE (16:0/18:2)	Lipid	Phosphatidylethanolamine (PE)	0.000489592	0.000565162	0.565606	0.0114174	0.63249	ns	1.06609	0.68141	1.03999
100001990	taurocholenate sulfate*	Lipid	Secondary Bile Acid Metabolism	0.0044135	0.626179	0.00266763	0.00962202	1.8071	ns	1.20885	1.08971	0.68391
100001994	androstenediol (3beta,17beta) disulfate (2)	Lipid	Androgenic Steroids	0.0179518	0.566108	0.0179518	0.00575242	1.8244	ns	0.956776	1.09209	0.47052
100002284	2S,3R-dihydroxybutyrate	Lipid	Fatty Acid, Dihydroxy	0.00139827	0.00950049	0.214954	0.00855711	1.5659	ns	0.875473	1.32982	0.851282
100002784	2-oxoarginine*	Amino Acid	Urea cycle; Arginine and Proline Metabolism	0.0467492	0.000411497	0.0605236	0.0107034	0.68998	ns	1.10306	0.660158	0.981687
100002911	glycoursodeoxycholate	Lipid	Secondary Bile Acid Metabolism	0.0244139	0.185164	0.0957431	0.00453821	0.5581	ns	1.1667	0.629368	1.5333
100003151	linoleoylcarnitine (C18:2)*	Lipid	Fatty Acid Metabolism (Acyl Carnitine, Polyunsaturated)	0.0134272	0.093369	0.148646	0.00501684	1.3512	ns	0.993372	1.14276	0.869686
100003240	N-stearoyltaurine	Lipid	Endocannabinoid	0.0096839	0.000487785	0.28297	0.0100567	1.6117	ns	0.765519	1.42099	0.87566
100003258	2-O-methylascorbic acid	Cofactors and Vitamins	Ascorbate and Aldarate Metabolism	0.016079	0.0359497	0.378346	0.00488998	1.3299	ns	0.93295	1.3459	0.961654
100004046	N-acetylcarnosine	Amino Acid	Histidine Metabolism	0.0280221	0.587462	0.000475411	0.0104823	1.3007	ns	1.15634	1.03274	0.770256
100004054	margaroylcarnitine (C17)*	Lipid	Fatty Acid Metabolism (Acyl Carnitine, Long Chain Saturated)	0.00608421	0.000784324	0.467467	0.00948398	1.5317	ns	0.739154	1.27882	0.869442
100004299	N-acetyl-1-methylhistidine*	Amino Acid	Histidine Metabolism	0.0427654	0.00624635	0.357469	0.00614618	1.8768	ns	0.632589	1.20658	0.737847
100004326	3-acetylphenol sulfate	Xenobiotics	Chemical	0.0158074	0.228968	0.0423139	0.00562613	0.42074	ns	0.636201	0.397804	0.920103
100004523	N-delta-acetylornithine	Amino Acid	Urea cycle; Arginine and Proline Metabolism	0.0343654	0.00785237	0.469647	0.00584971	0.55768	ns	1.05889	0.727264	1.07851
100005350	1-linolenoyl-GPC (18:3)*	Lipid	Lysophospholipid	0.0499497	0.910194	0.0226966	0.00506968	0.76108	ns	0.802989	0.780814	1.06851
100005373	fructosyllysine	Amino Acid	Lysine Metabolism	0.0354063	0.0161983	0.647882	0.00488677	0.76537	ns	1.14544	0.766373	1.06285
100005998	octadecanedioylcarnitine (C18-DC)*	Lipid	Fatty Acid Metabolism (Acyl Carnitine, Dicarboxylate)	0.0156562	0.839066	0.000839687	0.0100394	1.5363	ns	1.04536	0.997417	0.659167
100006293	sphingomyelin (d18:1/20:2, d18:2/20:1, d16:1/22:2)*	Lipid	Sphingomyelins	0.00927019	0.0422164	0.234814	0.00557847	1.4151	ns	0.968741	1.3458	0.878082
100006296	sphingomyelin (d18:1/22:2, d18:2/22:1, d16:1/24:2)*	Lipid	Sphingomyelins	0.0391483	0.538084	0.000646198	0.00989893	1.1721	ns	1.05292	1.02154	0.860538
100006360	dopamine 4-sulfate	Amino Acid	Tyrosine Metabolism	0.00352739	0.0271284	0.174786	0.00702465	0.46605	ns	0.955737	0.758952	1.15088
100006370	3beta-hydroxy-5-cholestenoate	Lipid	Sterol	0.0213996	0.00759649	0.614486	0.00604133	1.2297	ns	0.925889	1.24469	1.0043
100006614	adipoylcarnitine (C6-DC)	Lipid	Fatty Acid Metabolism (Acyl Carnitine, Dicarboxylate)	0.00591126	0.0068594	0.565593	0.00696549	1.5079	ns	0.879111	1.52701	0.832398
100008903	1,2-dilinoleoyl-GPC (18:2/18:2)	Lipid	Phosphatidylcholine (PC)	0.0014176	0.0383464	0.0641687	0.00846343	0.72298	ns	1.01255	0.796386	1.13365
100008928	2-hydroxybutyrate/2-hydroxyisobutyrate	Amino Acid	Glutathione Metabolism	0.019638	0.123827	0.123827	0.00463221	1.4865	ns	1.02397	1.3143	0.890715
100008976	1-stearoyl-2-linoleoyl-GPE (18:0/18:2)*	Lipid	Phosphatidylethanolamine (PE)	0.000327525	0.259221	0.000327525	0.0144569	0.63399	ns	0.872312	0.867784	1.25263
100009027	sphingomyelin (d18:0/18:0, d19:0/17:0)*	Lipid	Dihydrosphingomyelins	0.0130333	0.198906	0.044447	0.00582449	1.3381	ns	1.03057	1.26441	0.878221
100009069	1-(1-enyl-palmitoyl)-2-linoleoyl-GPE (P-16:0/18:2)*	Lipid	Plasmalogen	0.0152911	6.13974e-05	0.0597032	0.0135177	0.74229	ns	1.08786	0.735927	0.919779
100009134	1-palmityl-2-linoleoyl-GPC (O-16:0/18:2)*	Lipid	Plasmalogen	0.0212464	1.06681e-05	0.0104201	0.017378	0.82156	ns	1.11335	0.802971	0.965833
100009222	1-linoleoyl-2-arachidonoyl-GPE (18:2/20:4)*	Lipid	Phosphatidylethanolamine (PE)	0.0109402	0.513157	0.0109402	0.00662449	0.58202	ns	0.812974	0.666915	1.10111
100009225	1-(1-enyl-stearoyl)-2-linoleoyl-GPE (P-18:0/18:2)*	Lipid	Plasmalogen	0.0131308	0.0131308	0.983151	0.00555678	0.81007	ns	1.01055	0.841967	0.961621
100009343	1-linoleoyl-2-linolenoyl-GPC (18:2/18:3)*	Lipid	Phosphatidylcholine (PC)	0.00333456	0.35614	0.00333456	0.009341	0.59589	ns	0.850138	0.729217	1.26124
100010922	linoleoyl-arachidonoyl-glycerol (18:2/20:4) [1]*	Lipid	Diacylglycerol	0.00847576	0.00368479	0.727316	0.0073673	1.631	ns	0.81591	1.25756	0.695838
100015609	N-palmitoyl-sphingadienine (d18:2/16:0)*	Lipid	Ceramides	0.0153924	0.000217854	0.12748	0.0113525	1.3954	ns	0.874064	1.24395	0.984897
100015637	2-hydroxybehenate	Lipid	Fatty Acid, Monohydroxy	0.0165814	0.00214585	0.4036	0.00781841	1.3418	ns	0.940712	1.27572	1.01309
100015638	2-hydroxynervonate*	Lipid	Fatty Acid, Monohydroxy	0.000684466	0.000383044	0.907733	0.0115349	1.6394	ns	0.960125	1.34795	0.982082
100015641	N-oleoylserine	Lipid	Endocannabinoid	0.000190039	0.00317434	0.140056	0.011636	1.5927	ns	0.941853	1.21713	0.810862
100015731	N-palmitoyl-heptadecasphingosine (d17:1/16:0)*	Lipid	Ceramides	0.0148262	5.15315e-05	0.0552168	0.0138135	1.3618	ns	0.84037	1.31934	1.00595
100015788	sphingomyelin (d18:2/18:1)*	Lipid	Sphingomyelins	0.00821201	0.0081682	0.964658	0.00649975	1.169	ns	0.951887	1.10006	0.990782
100015791	sphingomyelin (d18:2/23:1)*	Lipid	Sphingomyelins	0.029513	0.48336	0.029513	0.00473698	1.2143	ns	1.06033	1.10745	0.983081
100015831	linolenoylcarnitine (C18:3)*	Lipid	Fatty Acid Metabolism (Acyl Carnitine, Polyunsaturated)	0.0066668	0.0765979	0.0765979	0.00618652	1.401	ns	0.915386	1.25963	0.736116
100015838	eicosenoylcarnitine (C20:1)*	Lipid	Fatty Acid Metabolism (Acyl Carnitine, Monounsaturated)	0.00273108	0.0287163	0.13928	0.00739852	1.4123	ns	0.999004	1.18161	0.78462
100015839	dihomo-linoleoylcarnitine (C20:2)*	Lipid	Fatty Acid Metabolism (Acyl Carnitine, Polyunsaturated)	0.00407763	0.350694	0.00407763	0.0090074	1.3833	ns	1.14188	1.06097	0.797392
100015845	docosahexaenoylcarnitine (C22:6)*	Lipid	Fatty Acid Metabolism (Acyl Carnitine, Polyunsaturated)	0.00522663	0.960572	0.000440391	0.0116532	1.9511	ns	0.994593	0.980769	0.490112
100019968	lyxonate	Carbohydrate	Pentose Metabolism	0.0145764	0.126002	0.102258	0.00516984	0.61559	ns	0.993509	0.808328	1.35876
100020542	11beta-hydroxyetiocholanolone glucuronide*	Lipid	Androgenic Steroids	0.00621587	0.0164102	0.360032	0.00640551	1.914	ns	0.511532	1.32107	0.0609765
100020973	5-hydroxy-2-methylpyridine sulfate	Xenobiotics	Chemical	0.0417696	0.0142715	0.553921	0.00499228	0.078525	ns	0.59135	0.0325301	0.458563
100021103	pregnenetriol sulfate*	Lipid	Pregnenolone Steroids	0.0169952	0.936042	0.00172414	0.00904684	1.6257	ns	1.08178	0.99074	0.456707
100021131	undecenoylcarnitine (C11:1)	Lipid	Fatty Acid Metabolism (Acyl Carnitine, Monounsaturated)	0.019409	0.248487	0.0454211	0.00532736	1.8516	ns	0.960134	1.13651	0.796672
100021372	2-hydroxy-4-(methylthio)butanoic acid	Amino Acid	Methionine, Cysteine, SAM and Taurine Metabolism	0.0251029	3.95948e-05	0.0221486	0.0149589	0.75387	ns	1.07515	0.661082	0.842037
100021467	pentose acid*	Partially Characterized Molecules	Partially Characterized Molecules	0.000610295	0.0135994	0.0942533	0.00969597	0.54666	ns	1.0016	0.607628	1.25925
100021726	GlcNAc sulfate conjugate of C21H34O2 steroid**	Partially Characterized Molecules	Partially Characterized Molecules	0.0371295	0.766996	0.0281462	0.00505965	1.9658	ns	0.71829	0.791525	0.0464284
100022005	bilirubin degradation product, C17H18N2O4 (1)**	Partially Characterized Molecules	Partially Characterized Molecules	0.00248979	0.423159	8.02304e-07	0.0207543	1.6322	ns	1	0.943767	0.569612
100022006	bilirubin degradation product, C17H18N2O4 (2)**	Partially Characterized Molecules	Partially Characterized Molecules	0.00365593	0.409739	1.52372e-06	0.019645	1.6088	ns	0.987994	0.898619	0.579972
100022007	bilirubin degradation product, C17H18N2O4 (3)**	Partially Characterized Molecules	Partially Characterized Molecules	0.000365163	0.939144	6.0922e-06	0.0192161	1.741	ns	1	1	0.617457
100022015	bilirubin degradation product, C16H18N2O5 (4)**	Partially Characterized Molecules	Partially Characterized Molecules	0.0192668	0.238757	6.27299e-06	0.0169556	2.0563	ns	0.932746	0.715135	0.350697
100022041	N,N-dimethyl-pro-pro	Peptide	Modified Peptides	0.0064794	0.34992	0.0064794	0.0081627	1.2547	ns	1.01915	1.05399	0.897565
100022479	N-lactoyl isoleucine	Amino Acid	Lactoyl Amino Acid	0.0028695	0.017006	0.220342	0.00740756	0.46958	ns	1.00311	0.492138	1.19327
100022480	N-lactoyl leucine	Amino Acid	Lactoyl Amino Acid	0.00656125	0.0235227	0.292357	0.00619638	0.62882	ns	0.991269	0.731964	1.08994
100022482	N-lactoyl phenylalanine	Amino Acid	Lactoyl Amino Acid	0.000233633	0.000233633	0.870499	0.0126697	0.54588	ns	1.05852	0.561324	1.25322
100022484	N-lactoyl tyrosine	Amino Acid	Lactoyl Amino Acid	0.00187599	0.000824361	0.807062	0.01	0.53425	ns	1.01416	0.549375	1.00527
100022485	N-lactoyl valine	Amino Acid	Lactoyl Amino Acid	0.00309736	0.00713687	0.402574	0.00766639	0.6362	ns	0.998354	0.719515	1.25941
999910458	X-10458	Unannotated	Unannotated	0.0159466	0.000777155	0.249742	0.00932293	1.4481	ns	0.892684	1.81201	1.01746
999911632	X-11632	Unannotated	Unannotated	0.0117319	0.000868791	0.328744	0.00917995	1.3362	ns	0.954782	1.39837	0.977127
999912007	X-12007	Unannotated	Unannotated	0.0149723	0.00943076	0.7984	0.00595497	0.60352	ns	0.901404	0.0704759	0.928293
999912100	X-12100	Unannotated	Unannotated	0.000111708	0.00286757	0.109171	0.0124174	1.2981	ns	0.992054	1.19156	0.920298
999912126	X-12126	Unannotated	Unannotated	0.0110409	0.0263049	0.371618	0.00548644	2.3742	ns	0.0584647	0.865588	0.0584647
999912216	X-12216	Unannotated	Unannotated	0.0470535	0.398334	0.00030306	0.0109219	1.672	ns	1.21703	0.938159	0.54824
999912411	X-12411	Unannotated	Unannotated	0.0189355	0.00540136	0.567276	0.00652621	0.58865	ns	1.16707	0.638186	1.1307
999912718	X-12718	Unannotated	Unannotated	0.00872095	1.8283e-06	0.011223	0.0196179	1.1953	ns	0.392787	1.18391	0.672087
999914056	X-14056	Unannotated	Unannotated	0.0210816	0.00402647	0.466259	0.00688578	0.82474	ns	1.08543	0.860572	1.01764
999916397	X-16397	Unannotated	Unannotated	0.00188985	0.00182732	0.989122	0.00913065	1.7563	ns	0.769118	1.40865	0.808502
999921364	X-21364	Unannotated	Unannotated	0.04109	0.0017793	0.179921	0.008106	1.6504	ns	0.70071	1.51128	0.865993
999921470	X-21470	Unannotated	Unannotated	0.0398909	0.000986831	0.128587	0.00908299	1.4808	ns	0.382787	1.67206	0.55914
999921607	X-21607	Unannotated	Unannotated	0.0317904	0.373822	0.0345074	0.00498776	1.5121	ns	0.958187	1.31578	0.742143
999923680	X-23680	Unannotated	Unannotated	0.0214898	0.145154	0.121035	0.00457428	1.4002	ns	0.751676	1.17446	0.641063
999924473	X-24473	Unannotated	Unannotated	0.0103201	0.140799	0.0621903	0.00589638	0.62915	ns	0.891005	0.602146	1.17767
999924549	X-24549	Unannotated	Unannotated	0.019932	0.181357	0.0806532	0.00489819	0.53657	ns	0.933412	0.677818	1.44224
999924949	X-24949	Unannotated	Unannotated	0.03562	0.0170068	1.02304e-08	0.0274445	2.0151	ns	1.32811	0.667099	0.382125
999925422	X-25422	Unannotated	Unannotated	0.0470027	0.000823221	0.0962701	0.00946508	1.4547	ns	0.816882	1.48898	0.996878
999925790	X-25790	Unannotated	Unannotated	0.00464807	0.981093	0.000249586	0.0124675	1.4233	ns	1.09359	1.06177	0.730436
999926108	X-26108	Unannotated	Unannotated	0.000642091	0.000642091	0.944767	0.0110304	1.5995	ns	0.872907	1.28677	0.842368
35	S-1-pyrroline-5-carboxylate	Amino Acid	Glutamate Metabolism	0.083768	0.0113885	0.289238	ns	ns	ns	1.04121	0.787771	1.06479
98	kynurenate	Amino Acid	Tryptophan Metabolism	0.312264	0.312264	0.0146083	ns	ns	ns	1.17015	0.981026	0.910255
136	cholate	Lipid	Primary Bile Acid Metabolism	0.557803	0.0613148	0.00283604	ns	ns	ns	1.35477	0.507453	0.416598
182	quinolinate	Cofactors and Vitamins	Nicotinate and Nicotinamide Metabolism	0.280596	0.274329	0.0063302	ns	ns	ns	1.0815	0.885102	0.818951
189	N6,N6,N6-trimethyllysine	Amino Acid	Lysine Metabolism	0.451798	0.131678	0.00565383	ns	ns	ns	1.06724	0.876939	0.823364
234	aspartate	Amino Acid	Alanine and Aspartate Metabolism	0.135652	0.54963	0.0087414	ns	ns	ns	0.954146	1.00103	1.18803
240	3-(4-hydroxyphenyl)lactate	Amino Acid	Tyrosine Metabolism	0.440483	0.002173	0.00230522	ns	ns	ns	1.16288	0.820085	0.829777
266	cholesterol	Lipid	Sterol	0.239974	0.00107304	0.00617609	ns	ns	ns	0.910354	1.13975	1.06131
310	cystathionine	Amino Acid	Methionine, Cysteine, SAM and Taurine Metabolism	0.316189	0.0100106	0.0312354	ns	ns	ns	1.08529	0.792039	0.837666
327	flavin adenine dinucleotide (FAD)	Cofactors and Vitamins	Riboflavin Metabolism	0.351714	0.138039	0.00273681	ns	ns	ns	0.885148	1.04785	1.20557
339	glutarate (C5-DC)	Lipid	Fatty Acid, Dicarboxylate	0.106735	0.394076	0.00175658	ns	ns	ns	1.00431	1	1.80026
356	cortisol	Lipid	Corticosteroids	0.493589	0.212767	0.0193932	ns	ns	ns	1.00074	0.719573	0.689067
381	2-aminoadipate	Amino Acid	Lysine Metabolism	0.0636305	0.858559	0.0111794	ns	ns	ns	1.07879	1.05508	0.696544
407	lysine	Amino Acid	Lysine Metabolism	0.693913	0.0409743	0.00342697	ns	ns	ns	1.08995	0.969159	0.935098
409	malate	Energy	TCA Cycle	0.26886	0.00848726	0.037866	ns	ns	ns	1.09212	0.869155	0.995914
415	methionine	Amino Acid	Methionine, Cysteine, SAM and Taurine Metabolism	0.150966	0.000210549	0.00370107	ns	ns	ns	1.17148	0.851933	0.922898
460	phenylalanine	Amino Acid	Phenylalanine Metabolism	0.385696	0.00723955	0.0135	ns	ns	ns	1.05445	0.90901	0.948065
564	threonine	Amino Acid	Glycine, Serine and Threonine Metabolism	0.114695	0.000427524	0.0128892	ns	ns	ns	1.10244	0.801723	0.922125
565	tryptophan	Amino Acid	Tryptophan Metabolism	0.539842	0.0198513	0.000316387	ns	ns	ns	1.12367	1.00867	0.91717
800	cysteine	Amino Acid	Methionine, Cysteine, SAM and Taurine Metabolism	0.857258	0.0353643	0.00706616	ns	ns	ns	1.07898	0.92937	0.917061
815	tyrosine	Amino Acid	Tyrosine Metabolism	0.111754	0.00572933	0.111754	ns	ns	ns	1.11218	0.876518	0.978405
828	arabinose	Carbohydrate	Pentose Metabolism	0.265518	0.0284706	0.122231	ns	ns	ns	1.01647	0.701529	0.794895
849	caffeine	Xenobiotics	Xanthine Metabolism	0.757454	0.000350512	0.000100127	ns	ns	ns	0.0265271	1.41207	1.99357
881	cytosine	Nucleotide	Pyrimidine Metabolism, Cytidine containing	0.717001	0.0220974	0.0220974	ns	ns	ns	0.304086	0.943201	0.930917
1002	allantoin	Nucleotide	Purine Metabolism, (Hypo)Xanthine/Inosine containing	0.196725	0.339278	0.004467	ns	ns	ns	1.08141	0.983204	0.872089
1023	sarcosine	Amino Acid	Glycine, Serine and Threonine Metabolism	0.355658	0.108493	0.00171167	ns	ns	ns	1.18598	0.933604	0.897885
1025	pipecolate	Amino Acid	Lysine Metabolism	0.970788	0.0246324	0.00758545	ns	ns	ns	1.06793	0.782253	0.77804
1083	N-acetylmethionine	Amino Acid	Methionine, Cysteine, SAM and Taurine Metabolism	0.619986	0.00652126	0.00652126	ns	ns	ns	1.12952	0.927418	0.986586
1094	thyroxine	Amino Acid	Tyrosine Metabolism	0.517436	0.00348882	1.11846e-05	ns	ns	ns	1.12068	0.885526	0.884212
1111	vanillylmandelate (VMA)	Amino Acid	Tyrosine Metabolism	0.849485	0.0486681	0.0486681	ns	ns	ns	1.13709	0.894262	0.914179
1124	citrate	Energy	TCA Cycle	0.825253	0.010739	0.000876402	ns	ns	ns	1.05098	0.963857	0.965623
1224	cys-gly, oxidized	Amino Acid	Glutathione Metabolism	0.24641	0.0259837	0.128	ns	ns	ns	0.889321	1.15222	1.02148
1342	3-methoxytyrosine	Amino Acid	Tyrosine Metabolism	0.150065	0.432422	0.0050004	ns	ns	ns	1.0705	0.9914	0.942665
1442	beta-hydroxyisovalerate	Amino Acid	Leucine, Isoleucine and Valine Metabolism	0.200198	0.00609256	0.0497615	ns	ns	ns	0.910137	1.23055	1.01996
1518	N-palmitoyl-sphingosine (d18:1/16:0)	Lipid	Ceramides	0.312885	4.1509e-05	7.67392e-05	ns	ns	ns	0.883119	1.19612	1.03362
1538	stearoyl sphingomyelin (d18:1/18:0)	Lipid	Sphingomyelins	0.0539206	0.000201323	0.0251563	ns	ns	ns	0.937261	1.26261	1.01874
1547	N-stearoyl-sphingosine (d18:1/18:0)*	Lipid	Ceramides	0.233065	5.36268e-10	5.36268e-10	ns	ns	ns	0.721481	1.74231	1.23443
1629	taurochenodeoxycholate	Lipid	Primary Bile Acid Metabolism	0.160951	0.160951	0.000781545	ns	ns	ns	0.734417	0.999991	2.06037
1648	taurocholate	Lipid	Primary Bile Acid Metabolism	0.413409	0.162383	0.00644139	ns	ns	ns	0.676837	0.787538	1.30331
2051	methylsuccinate	Amino Acid	Leucine, Isoleucine and Valine Metabolism	0.134916	0.491258	0.00597331	ns	ns	ns	1.10078	1.09372	0.857356
100000007	carnitine	Lipid	Carnitine Metabolism	0.721627	0.00997777	0.00997777	ns	ns	ns	1.08101	0.864366	0.944468
100000010	3-phenylpropionate (hydrocinnamate)	Xenobiotics	Benzoate Metabolism	0.780935	0.000124955	4.81309e-07	ns	ns	ns	1.53793	0.505054	0.660841
100000014	hippurate	Xenobiotics	Benzoate Metabolism	0.925688	0.00405206	0.000984525	ns	ns	ns	1.20451	0.652525	0.728338
100000257	glucuronate	Carbohydrate	Aminosugar Metabolism	0.940416	4.0322e-07	1.06914e-09	ns	ns	ns	0.784577	1.31088	1.27033
100000265	kynurenine	Amino Acid	Tryptophan Metabolism	0.0842365	0.162724	6.39333e-05	ns	ns	ns	1.10125	1.00507	0.839557
100000463	indolelactate	Amino Acid	Tryptophan Metabolism	0.78392	0.041959	0.041959	ns	ns	ns	1.08278	0.888382	0.884232
100000611	1-palmityl-GPC (O-16:0)	Lipid	Lysoplasmalogen	0.475845	0.131135	0.00668011	ns	ns	ns	0.904405	1.06632	1.06762
100000616	1-stearoyl-2-arachidonoyl-GPI (18:0/20:4)	Lipid	Phosphatidylinositol (PI)	0.244832	2.14425e-05	8.58163e-05	ns	ns	ns	0.907976	1.22847	1.08032
100000657	1,2-dipalmitoyl-GPC (16:0/16:0)	Lipid	Phosphatidylcholine (PC)	0.974824	0.00236379	0.000229022	ns	ns	ns	1.0634	0.905299	0.897986
100000706	alpha-hydroxyisocaproate	Amino Acid	Leucine, Isoleucine and Valine Metabolism	0.950696	0.0541166	0.0357895	ns	ns	ns	1.08705	0.823973	0.820932
100000774	phenyllactate (PLA)	Amino Acid	Phenylalanine Metabolism	0.212635	0.000619497	0.00476593	ns	ns	ns	1.10836	0.775193	0.914143
100000792	dehydroepiandrosterone sulfate (DHEA-S)	Lipid	Androgenic Steroids	0.0942386	0.0942386	3.76292e-05	ns	ns	ns	1.0231	0.738938	0.360888
100000939	1,6-anhydroglucose	Xenobiotics	Food Component/Plant	0.158731	0.0192711	0.215107	ns	ns	ns	0.561051	0.0143185	0.31503
100000961	homoarginine	Amino Acid	Urea cycle; Arginine and Proline Metabolism	0.776646	5.76614e-05	6.94837e-06	ns	ns	ns	1.18094	0.803339	0.836296
100001054	butyrylcarnitine (C4)	Lipid	Fatty Acid Metabolism (also BCAA Metabolism)	0.168068	0.54893	0.0135085	ns	ns	ns	1.18194	0.951541	0.844589
100001055	isobutyrylcarnitine (C4)	Amino Acid	Leucine, Isoleucine and Valine Metabolism	0.723563	0.00210868	2.93365e-05	ns	ns	ns	1.23528	0.772273	0.713504
100001063	7-ketodeoxycholate	Lipid	Secondary Bile Acid Metabolism	0.552915	4.22321e-05	3.20355e-05	ns	ns	ns	0.381356	1.33565	1.09296
100001064	glycolithocholate	Lipid	Secondary Bile Acid Metabolism	0.107386	0.00512863	0.107386	ns	ns	ns	1.29488	0.386322	0.759984
100001073	androsterone sulfate	Lipid	Androgenic Steroids	0.788884	8.59852e-08	4.4962e-12	ns	ns	ns	1.26546	0.0200316	0.0351753
100001083	indolepropionate	Amino Acid	Tryptophan Metabolism	0.913205	0.0821664	0.0349525	ns	ns	ns	1.16176	0.905584	0.751218
100001103	glutamate, gamma-methyl ester	Amino Acid	Glutamate Metabolism	0.0554323	0.00124933	0.106052	ns	ns	ns	0.688039	1.07488	0.976744
100001129	O-acetylhomoserine	Amino Acid	Glycine, Serine and Threonine Metabolism	0.0640634	0.0180856	0.468403	ns	ns	ns	1.08265	0.725696	0.95834
100001167	pro-hydroxy-pro	Amino Acid	Urea cycle; Arginine and Proline Metabolism	0.0816889	0.54086	0.00293361	ns	ns	ns	1.09215	1.11117	0.872471
100001178	3-carboxy-4-methyl-5-propyl-2-furanpropanoate (CMPF)	Lipid	Fatty Acid, Dicarboxylate	0.17723	0.581279	0.0180781	ns	ns	ns	1.39907	1.42813	0.591562
100001212	guanidinosuccinate	Amino Acid	Guanidino and Acetamido Metabolism	0.406089	0.21683	0.0110529	ns	ns	ns	0.804972	0.559678	0.0839105
100001250	tauro-beta-muricholate	Lipid	Primary Bile Acid Metabolism	0.689255	1.55833e-05	6.36317e-09	ns	ns	ns	0.399054	1.54149	2.43706
100001253	N-acetylglutamine	Amino Acid	Glutamate Metabolism	0.189067	0.000188139	0.0019061	ns	ns	ns	0.845574	1.33504	1.1376
100001263	1-palmitoyl-GPC (16:0)	Lipid	Lysophospholipid	0.967525	0.00130081	0.000140561	ns	ns	ns	0.932589	1.09511	1.05845
100001271	1-stearoyl-GPC (18:0)	Lipid	Lysophospholipid	0.94333	5.13132e-07	4.41431e-10	ns	ns	ns	0.872218	1.25729	1.18359
100001272	1-oleoyl-GPC (18:1)	Lipid	Lysophospholipid	0.156181	0.15104	0.00028221	ns	ns	ns	0.914961	1.02549	1.12815
100001279	hyocholate	Lipid	Secondary Bile Acid Metabolism	0.519951	8.31578e-05	8.31578e-05	ns	ns	ns	0.260617	1.71775	1.50976
100001287	epiandrosterone sulfate	Lipid	Androgenic Steroids	0.439401	9.4395e-07	1.9299e-12	ns	ns	ns	1.24597	0.00900997	0.00900997
100001313	gamma-glutamylmethionine	Peptide	Gamma-glutamyl Amino Acid	0.169481	0.000491459	0.00648141	ns	ns	ns	1.1631	0.785157	0.936496
100001314	gamma-glutamylthreonine	Peptide	Gamma-glutamyl Amino Acid	0.745142	0.0111513	0.0111513	ns	ns	ns	1.12458	0.876809	0.920111
100001359	aconitate [cis or trans]	Energy	TCA Cycle	0.664567	0.00568505	0.00568505	ns	ns	ns	1.03794	0.898247	0.94966
100001384	1-arachidoyl-GPC (20:0)	Lipid	Lysophospholipid	0.205992	0.032252	1.87956e-05	ns	ns	ns	0.896332	1.03472	1.31914
100001446	5-methyluridine (ribothymidine)	Nucleotide	Pyrimidine Metabolism, Uracil containing	0.152813	0.00949548	0.115811	ns	ns	ns	1.07218	0.937337	1.02379
100001461	1-stearoyl-GPE (18:0)	Lipid	Lysophospholipid	0.313091	0.0255868	5.44979e-05	ns	ns	ns	0.834535	1.07258	1.17199
100001510	phenol sulfate	Amino Acid	Tyrosine Metabolism	0.877596	0.00588934	0.00226848	ns	ns	ns	0.901206	1.40884	1.39128
100001550	homostachydrine*	Xenobiotics	Food Component/Plant	0.0635824	0.000515008	0.0413077	ns	ns	ns	0.903886	1.69415	1.14276
100001551	1-arachidonoyl-GPC (20:4n6)*	Lipid	Lysophospholipid	0.389008	0.00353582	0.00596366	ns	ns	ns	0.83446	1.15578	1.09792
100001552	1-dihomo-linolenoyl-GPC (20:3n3 or 6)*	Lipid	Lysophospholipid	0.521347	6.83172e-06	2.05013e-10	ns	ns	ns	0.679512	1.20295	1.3108
100001553	1-dihomo-linoleoyl-GPC (20:2)*	Lipid	Lysophospholipid	0.347196	0.257218	0.0100114	ns	ns	ns	0.918637	1.0211	1.1521
100001554	2-arachidonoyl-GPC (20:4)*	Lipid	Lysophospholipid	0.0955911	8.10165e-05	0.00408292	ns	ns	ns	0.839848	1.17378	1.08242
100001555	2-stearoyl-GPC (18:0)*	Lipid	Lysophospholipid	0.68994	0.038779	0.038779	ns	ns	ns	0.895153	1.31176	0.976718
100001556	2-oleoyl-GPC (18:1)*	Lipid	Lysophospholipid	0.487383	0.0585653	0.00154478	ns	ns	ns	0.881326	1.14944	1.15892
100001557	2-linoleoyl-GPC (18:2)*	Lipid	Lysophospholipid	0.0934977	0.862345	0.022352	ns	ns	ns	0.911845	0.873961	1.1015
100001562	2-palmitoyl-GPC (16:0)*	Lipid	Lysophospholipid	0.636033	0.0195448	0.000646952	ns	ns	ns	0.851333	1.12214	1.13591
100001577	N-acetylcitrulline	Amino Acid	Urea cycle; Arginine and Proline Metabolism	0.337503	0.0328407	0.0892194	ns	ns	ns	0.285029	1.17842	0.924259
100001586	gulonate*	Cofactors and Vitamins	Ascorbate and Aldarate Metabolism	0.544552	0.00646303	4.36364e-05	ns	ns	ns	0.874073	1.10232	1.15795
100001606	cholesterol sulfate	Lipid	Sterol	0.163606	0.00152405	0.0204946	ns	ns	ns	0.933203	1.1436	1.01463
100001613	tetradecanedioate (C14-DC)	Lipid	Fatty Acid, Dicarboxylate	0.158655	0.275918	0.00147528	ns	ns	ns	1.14816	0.841378	0.759238
100001657	glycolithocholate sulfate*	Lipid	Secondary Bile Acid Metabolism	0.396613	0.0345022	0.000249736	ns	ns	ns	1.20179	0.480075	0.329371
100001658	taurolithocholate 3-sulfate	Lipid	Secondary Bile Acid Metabolism	0.108627	0.545972	0.00542571	ns	ns	ns	0.975569	1.03856	0.429438
100001734	N6-acetyllysine	Amino Acid	Lysine Metabolism	0.453806	0.0196099	0.0260451	ns	ns	ns	1.05473	0.922877	0.998089
100001777	1-oleoyl-GPI (18:1)	Lipid	Lysophospholipid	0.847967	0.0602941	0.0156122	ns	ns	ns	0.806336	1.26559	1.196
100001810	dimethylarginine (SDMA + ADMA)	Amino Acid	Urea cycle; Arginine and Proline Metabolism	0.329377	0.165113	0.00326291	ns	ns	ns	1.06649	0.941241	0.937408
100001869	1-stearoyl-2-arachidonoyl-GPC (18:0/20:4)	Lipid	Phosphatidylcholine (PC)	0.0529358	7.0934e-08	1.96388e-05	ns	ns	ns	0.939078	1.18641	1.07878
100001882	glycosyl-N-stearoyl-sphingosine (d18:1/18:0)	Lipid	Hexosylceramides (HCER)	0.107453	0.000704155	0.0226555	ns	ns	ns	0.923894	1.19819	1.04869
100001951	bilirubin (E,Z or Z,E)*	Cofactors and Vitamins	Hemoglobin and Porphyrin Metabolism	0.083325	0.189833	9.89563e-05	ns	ns	ns	1.02133	0.748473	0.706788
100001977	beta-cryptoxanthin	Cofactors and Vitamins	Vitamin A Metabolism	0.14039	0.436567	0.00445486	ns	ns	ns	1.12052	0.927161	0.616369
100001987	5alpha-androstan-3beta,17beta-diol disulfate	Lipid	Androgenic Steroids	0.615311	1.15578e-05	1.65748e-09	ns	ns	ns	0.883397	0.0312491	0.0312491
100001988	5alpha-pregnan-3beta,20alpha-diol disulfate	Lipid	Progestin Steroids	0.133773	0.000126699	2.23558e-11	ns	ns	ns	1.6501	0.196662	0.107124
100001989	glycocholenate sulfate*	Lipid	Secondary Bile Acid Metabolism	0.254265	2.92966e-05	3.27571e-11	ns	ns	ns	1.65356	0.785268	0.588812
100001992	androstenediol (3beta,17beta) disulfate (1)	Lipid	Androgenic Steroids	0.138136	0.138136	0.000266446	ns	ns	ns	1.02985	0.519049	0.296874
100001999	21-hydroxypregnenolone disulfate	Lipid	Pregnenolone Steroids	0.0629573	0.348114	0.000357897	ns	ns	ns	1.11699	0.99866	0.533875
100002009	5alpha-pregnan-3beta,20beta-diol monosulfate (1)	Lipid	Progestin Steroids	0.532501	6.66347e-05	1.22291e-08	ns	ns	ns	1.33855	0.0450756	0.0450756
100002014	5alpha-pregnan-3beta,20alpha-diol monosulfate (2)	Lipid	Progestin Steroids	0.117446	0.000122474	1.1257e-11	ns	ns	ns	1.63632	0.381346	0.263586
100002027	androstenediol (3alpha, 17alpha) monosulfate (3)	Lipid	Androgenic Steroids	0.628154	4.58887e-07	8.84734e-12	ns	ns	ns	1.23781	0.0238813	0.0238813
100002028	androstenediol (3beta,17beta) monosulfate (1)	Lipid	Androgenic Steroids	0.0624565	0.802914	0.00812458	ns	ns	ns	0.837187	0.693077	0.310122
100002049	4-hydroxycoumarin	Xenobiotics	Drug - Cardiovascular	0.0843647	0.391154	0.00101908	ns	ns	ns	1.13475	1.19292	0.360249
100002106	sphingomyelin (d18:1/18:1, d18:2/18:0)	Lipid	Sphingomyelins	0.119222	1.92232e-06	5.97894e-05	ns	ns	ns	0.896919	1.25546	1.08369
100002126	16alpha-hydroxy DHEA 3-sulfate	Lipid	Androgenic Steroids	0.172986	2.74963e-06	2.80463e-05	ns	ns	ns	0.604639	3.65298	1.75998
100002152	andro steroid monosulfate C19H28O6S (1)*	Lipid	Androgenic Steroids	0.0507983	2.02551e-05	0.00410828	ns	ns	ns	0.360874	2.94039	1.03738
100002154	ergothioneine	Xenobiotics	Food Component/Plant	0.673036	0.0048127	7.76434e-05	ns	ns	ns	1.32536	1.02869	0.871359
100002171	1-margaroyl-GPE (17:0)*	Lipid	Lysophospholipid	0.0745609	0.183607	6.75951e-05	ns	ns	ns	0.743112	0.90307	1.1783
100002173	1-pentadecanoyl-GPC (15:0)*	Lipid	Lysophospholipid	0.30785	0.30785	0.017185	ns	ns	ns	0.919186	0.953369	1.09812
100002458	3-methylglutaconate	Amino Acid	Leucine, Isoleucine and Valine Metabolism	0.415135	0.0494026	0.000603599	ns	ns	ns	1.10392	0.958878	0.929718
100002466	cysteinylglycine disulfide*	Amino Acid	Glutathione Metabolism	0.136343	0.0124933	0.136343	ns	ns	ns	0.951219	1.04816	1.01924
100002500	formiminoglutamate	Amino Acid	Histidine Metabolism	0.903556	0.0143565	0.00689329	ns	ns	ns	1.09429	0.760404	0.689725
100002514	hydantoin-5-propionate	Amino Acid	Histidine Metabolism	0.212082	0.00724675	0.0523704	ns	ns	ns	0.894025	1.33143	1.06218
100002544	4-hydroxyglutamate	Amino Acid	Glutamate Metabolism	0.296959	0.00070815	0.00223598	ns	ns	ns	1.09409	0.552084	0.803984
100002769	argininate*	Amino Acid	Urea cycle; Arginine and Proline Metabolism	0.498251	0.00628682	0.00628682	ns	ns	ns	1.16655	0.757822	0.7611
100002825	4-oxo-retinoic acid	Cofactors and Vitamins	Vitamin A Metabolism	0.162276	1.57491e-05	8.46105e-13	ns	ns	ns	1.32102	0.523745	0.408544
100002868	1-behenoyl-GPC (22:0)	Lipid	Lysophospholipid	0.0858503	0.502898	0.00250798	ns	ns	ns	0.940979	1.05251	1.27431
100002871	1-adrenoyl-GPC (22:4)*	Lipid	Lysophospholipid	0.333022	0.0143006	2.1496e-05	ns	ns	ns	0.878126	1.15836	1.19499
100002873	1-lignoceroyl-GPC (24:0)	Lipid	Lysophospholipid	0.310462	0.310462	0.0116745	ns	ns	ns	0.909192	0.968156	1.11988
100002952	docosadioate (C22-DC)	Lipid	Fatty Acid, Dicarboxylate	0.516167	0.0345545	0.0346562	ns	ns	ns	1.1656	0.4549	0.709734
100002989	oleoyl-linoleoyl-glycerol (18:1/18:2) [1]	Lipid	Diacylglycerol	0.762158	0.0329743	0.00362988	ns	ns	ns	0.836474	1.10426	1.13153
100002990	oleoyl-linoleoyl-glycerol (18:1/18:2) [2]	Lipid	Diacylglycerol	0.777306	0.00247336	0.00127484	ns	ns	ns	0.743324	1.21489	1.14065
100003179	leucylalanine	Peptide	Dipeptide	0.111475	0.507932	0.00447157	ns	ns	ns	1.11149	1.06553	0.825402
100003434	imidazole propionate	Amino Acid	Histidine Metabolism	0.774264	0.0205688	0.0205688	ns	ns	ns	0.85322	1.28621	1.21404
100003695	mannonate*	Xenobiotics	Food Component/Plant	0.306422	1.73376e-06	1.94923e-06	ns	ns	ns	0.883756	1.20842	1.1806
100003901	2-stearoyl-GPE (18:0)*	Lipid	Lysophospholipid	0.664249	0.012797	0.012797	ns	ns	ns	0.844426	1.32867	1.13238
100004083	glycohyocholate	Lipid	Secondary Bile Acid Metabolism	0.911326	1.61722e-06	1.84236e-09	ns	ns	ns	0.603875	2.77662	2.62311
100004084	taurohyocholate*	Lipid	Secondary Bile Acid Metabolism	0.598425	3.30933e-05	8.03833e-09	ns	ns	ns	0.190149	2.85411	1.94174
100004295	2-piperidinone	Xenobiotics	Food Component/Plant	0.108878	0.591082	0.00718754	ns	ns	ns	1.08287	1.00776	2.11219
100004318	indolin-2-one	Xenobiotics	Food Component/Plant	0.186543	0.139992	0.000396435	ns	ns	ns	1.15358	0.734154	0.518488
100004321	2,8-quinolinediol sulfate	Xenobiotics	Food Component/Plant	0.86551	0.000721181	1.62954e-05	ns	ns	ns	1.21212	0.250425	0.0161625
100004414	2-hydroxyphytanate*	Lipid	Fatty Acid, Branched	0.123738	0.630181	0.0115883	ns	ns	ns	1.25076	1.28049	0.775352
100004541	acisoga	Amino Acid	Polyamine Metabolism	0.554755	0.134418	0.0118492	ns	ns	ns	1.00413	0.845806	0.753056
100004561	N-formylanthranilic acid	Amino Acid	Tryptophan Metabolism	0.12893	0.468692	0.00465515	ns	ns	ns	1.17943	0.979337	0.752613
100004601	1H-indole-7-acetic acid	Xenobiotics	Bacterial/Fungal	0.0586906	0.545472	0.00154603	ns	ns	ns	0.923248	0.952341	0.057048
100004634	3-methoxytyramine sulfate	Amino Acid	Tyrosine Metabolism	0.868892	5.50369e-05	2.97005e-06	ns	ns	ns	0.791633	1.2448	1.25148
100004635	methionine sulfone	Amino Acid	Methionine, Cysteine, SAM and Taurine Metabolism	0.472253	3.78944e-09	3.78565e-10	ns	ns	ns	0.821619	2.80198	2.50435
100005353	1-nonadecanoyl-GPC (19:0)	Lipid	Lysophospholipid	0.372268	0.00205426	8.13486e-07	ns	ns	ns	0.800471	1.25099	1.23357
100005371	1-dihomo-linolenoyl-GPE (20:3n3 or 6)*	Lipid	Lysophospholipid	0.358695	0.00982079	1.39889e-05	ns	ns	ns	0.737709	1.2502	1.29602
100005972	alpha-CEHC sulfate	Cofactors and Vitamins	Tocopherol Metabolism	0.189592	0.00287844	7.44816e-08	ns	ns	ns	1.06533	0.0546165	0.0546165
100005986	sphingomyelin (d18:1/24:1, d18:2/24:0)*	Lipid	Sphingomyelins	0.684551	0.0200862	0.0200862	ns	ns	ns	0.950975	1.05478	1.0202
100006065	cyclo(pro-val)	Peptide	Dipeptide	0.740776	0.00183676	0.0010824	ns	ns	ns	0.993243	0.647815	0.679177
100006108	phenylacetylcarnitine	Peptide	Acetylated Peptides	0.0933622	0.0933622	4.92219e-05	ns	ns	ns	1.17258	0.942977	0.488279
100006290	sphingomyelin (d18:1/20:0, d16:1/22:0)*	Lipid	Sphingomyelins	0.0567428	3.12324e-06	0.000617767	ns	ns	ns	0.945872	1.19464	1.08019
100006292	sphingomyelin (d18:1/20:1, d18:2/20:0)*	Lipid	Sphingomyelins	0.179249	0.000218381	0.00253926	ns	ns	ns	0.931244	1.13821	1.06723
100006294	behenoyl sphingomyelin (d18:1/22:0)*	Lipid	Sphingomyelins	0.299546	0.000199298	0.000535526	ns	ns	ns	0.933058	1.13907	1.08102
100006298	lignoceroyl sphingomyelin (d18:1/24:0)	Lipid	Sphingomyelins	0.359598	0.0289146	0.0688893	ns	ns	ns	0.956974	1.10079	1.07136
100006376	3-methoxycatechol sulfate (2)	Xenobiotics	Benzoate Metabolism	0.245441	0.0100517	0.0536717	ns	ns	ns	1.19391	0.65356	0.944039
100006430	arabitol/xylitol	Carbohydrate	Pentose Metabolism	0.311338	0.088491	0.000712522	ns	ns	ns	0.945792	1.04125	1.16773
100006438	citraconate/glutaconate	Energy	TCA Cycle	0.0884856	0.0127012	0.294258	ns	ns	ns	1.18871	0.698924	0.992035
100006641	glycochenodeoxycholate 3-sulfate	Lipid	Primary Bile Acid Metabolism	0.823906	0.0682906	0.0167943	ns	ns	ns	1.27105	0.739524	0.743375
100006642	glycodeoxycholate 3-sulfate	Lipid	Secondary Bile Acid Metabolism	0.655376	0.136714	0.0219825	ns	ns	ns	0.821503	0.298149	0.422284
100006679	phenol glucuronide	Amino Acid	Tyrosine Metabolism	0.400409	4.98006e-05	4.98006e-05	ns	ns	ns	0.0713182	1.37647	1.14276
100008904	1-stearoyl-2-oleoyl-GPC (18:0/18:1)	Lipid	Phosphatidylcholine (PC)	0.506486	0.00388183	1.21664e-05	ns	ns	ns	0.884093	1.09186	1.12075
100008914	1-palmitoyl-2-arachidonoyl-GPC (16:0/20:4n6)	Lipid	Phosphatidylcholine (PC)	0.0877614	0.000283357	0.0147786	ns	ns	ns	0.96027	1.10606	1.02832
100008916	1-stearoyl-2-docosahexaenoyl-GPC (18:0/22:6)	Lipid	Phosphatidylcholine (PC)	0.393172	0.0254731	0.0495155	ns	ns	ns	0.963361	1.18963	1.0776
100008920	sphingomyelin (d18:1/17:0, d17:1/18:0, d19:1/16:0)	Lipid	Sphingomyelins	0.0762958	0.0013637	0.0679921	ns	ns	ns	0.95192	1.18269	1.03621
100008954	palmitoyl dihydrosphingomyelin (d18:0/16:0)*	Lipid	Dihydrosphingomyelins	0.44818	0.0828214	0.00220754	ns	ns	ns	1.07502	0.975182	0.906724
100008955	tricosanoyl sphingomyelin (d18:1/23:0)*	Lipid	Sphingomyelins	0.322693	0.0320814	0.0953198	ns	ns	ns	0.902553	1.06212	1.0526
100008980	1-stearoyl-2-linoleoyl-GPC (18:0/18:2)*	Lipid	Phosphatidylcholine (PC)	0.0529127	0.743909	0.00435138	ns	ns	ns	0.989142	1.00347	1.06685
100008985	1-palmitoyl-2-dihomo-linolenoyl-GPC (16:0/20:3n3 or 6)*	Lipid	Phosphatidylcholine (PC)	0.49253	2.71239e-07	8.27715e-08	ns	ns	ns	0.851015	1.13352	1.14283
100008998	gamma-tocopherol/beta-tocopherol	Cofactors and Vitamins	Tocopherol Metabolism	0.905009	0.000790204	0.000106105	ns	ns	ns	0.863977	1.36892	1.37133
100009000	1-(1-enyl-palmitoyl)-2-docosahexaenoyl-GPE (P-16:0/22:6)*	Lipid	Plasmalogen	0.956538	0.000146408	2.91098e-06	ns	ns	ns	1.08664	0.777533	0.793472
100009004	1-(1-enyl-stearoyl)-2-docosahexaenoyl-GPE (P-18:0/22:6)*	Lipid	Plasmalogen	0.866399	0.00254536	0.000741999	ns	ns	ns	1.08377	0.86087	0.859355
100009007	1-(1-enyl-palmitoyl)-2-oleoyl-GPC (P-16:0/18:1)*	Lipid	Plasmalogen	0.989516	3.79828e-06	1.5204e-08	ns	ns	ns	1.16538	0.837789	0.84927
100009008	1-(1-enyl-palmitoyl)-2-docosahexaenoyl-GPC (P-16:0/22:6)*	Lipid	Plasmalogen	0.861996	0.0599667	0.0166472	ns	ns	ns	1.07001	0.929751	0.884561
100009009	1-(1-enyl-palmitoyl)-2-linoleoyl-GPC (P-16:0/18:2)*	Lipid	Plasmalogen	0.455042	2.01806e-05	2.01806e-05	ns	ns	ns	1.12038	0.81401	0.848585
100009014	1-(1-enyl-palmitoyl)-2-arachidonoyl-GPC (P-16:0/20:4)*	Lipid	Plasmalogen	0.421577	0.122027	0.00384913	ns	ns	ns	1.06249	0.994688	0.895226
100009019	1-stearyl-2-arachidonoyl-GPC (O-18:0/20:4)*	Lipid	Plasmalogen	0.257647	0.230104	0.00330985	ns	ns	ns	1.10595	0.944829	0.855711
100009026	behenoyl dihydrosphingomyelin (d18:0/22:0)*	Lipid	Dihydrosphingomyelins	0.292281	0.139028	0.00154421	ns	ns	ns	1.21005	0.933453	0.887376
100009036	1-margaroyl-2-oleoyl-GPC (17:0/18:1)*	Lipid	Phosphatidylcholine (PC)	0.798523	0.00253756	7.15771e-05	ns	ns	ns	0.845716	1.13982	1.1449
100009037	1-margaroyl-2-linoleoyl-GPC (17:0/18:2)*	Lipid	Phosphatidylcholine (PC)	0.101654	0.0659544	9.66379e-06	ns	ns	ns	0.877205	1.00056	1.13651
100009038	myristoyl dihydrosphingomyelin (d18:0/14:0)*	Lipid	Dihydrosphingomyelins	0.316728	0.316728	0.0144953	ns	ns	ns	1.1501	0.914227	0.854675
100009042	5-hydroxyindole sulfate	Amino Acid	Tryptophan Metabolism	0.485342	0.000988562	8.25927e-07	ns	ns	ns	1.15267	0.433664	0.0552637
100009051	1-stearoyl-2-dihomo-linolenoyl-GPC (18:0/20:3n3 or 6)*	Lipid	Phosphatidylcholine (PC)	0.882864	1.41755e-08	1.40801e-11	ns	ns	ns	0.796281	1.25199	1.28007
100009052	palmitoyl-linoleoyl-glycerol (16:0/18:2) [1]*	Lipid	Diacylglycerol	0.914914	0.0470344	0.0347373	ns	ns	ns	0.897331	1.18787	1.06636
100009055	palmitoyl-linoleoyl-glycerol (16:0/18:2) [2]*	Lipid	Diacylglycerol	0.914914	0.0541864	0.0186406	ns	ns	ns	0.873462	1.1065	1.23639
100009066	1-palmitoyl-2-oleoyl-GPI (16:0/18:1)*	Lipid	Phosphatidylinositol (PI)	0.219814	0.232212	0.00204622	ns	ns	ns	0.801197	0.995756	1.14234
100009124	1-margaroyl-2-arachidonoyl-GPC (17:0/20:4)*	Lipid	Phosphatidylcholine (PC)	0.0940581	0.000257642	0.0119702	ns	ns	ns	0.86339	1.44131	1.05645
100009126	1-arachidoyl-2-arachidonoyl-GPC (20:0/20:4)*	Lipid	Phosphatidylcholine (PC)	0.837855	0.0679382	0.0179048	ns	ns	ns	0.95201	1.40813	1.22998
100009130	1-oleoyl-2-docosahexaenoyl-GPC (18:1/22:6)*	Lipid	Phosphatidylcholine (PC)	0.646983	0.0112969	0.0112969	ns	ns	ns	0.982931	1.11729	1.07303
100009132	1-linoleoyl-2-docosahexaenoyl-GPC (18:2/22:6)*	Lipid	Phosphatidylcholine (PC)	0.457255	0.0251518	0.000240714	ns	ns	ns	0.917578	1.09241	1.16199
100009135	1-(1-enyl-stearoyl)-2-linoleoyl-GPC (P-18:0/18:2)*	Lipid	Plasmalogen	0.669894	0.00101079	0.000793379	ns	ns	ns	1.12042	0.85296	0.848092
100009141	1-stearoyl-2-docosapentaenoyl-GPC (18:0/22:5n3)*	Lipid	Phosphatidylcholine (PC)	0.953621	0.00292478	0.000510468	ns	ns	ns	0.949784	1.23042	1.2313
100009142	1-stearoyl-2-docosapentaenoyl-GPC (18:0/22:5n6)*	Lipid	Phosphatidylcholine (PC)	0.787729	0.00171739	3.50648e-05	ns	ns	ns	0.876705	1.32343	1.2372
100009146	1-stearoyl-2-adrenoyl-GPC (18:0/22:4)*	Lipid	Phosphatidylcholine (PC)	0.404004	0.000122316	6.64476e-09	ns	ns	ns	0.789817	1.16868	1.35739
100009148	1-oleoyl-2-dihomo-linolenoyl-GPC (18:1/20:3)*	Lipid	Phosphatidylcholine (PC)	0.879975	0.00168237	6.8746e-05	ns	ns	ns	0.906924	1.16876	1.1609
100009153	1-stearoyl-2-meadoyl-GPC (18:0/20:3n9)*	Lipid	Phosphatidylcholine (PC)	0.899228	0.00555807	0.000506739	ns	ns	ns	0.473829	1.20668	1.18474
100009160	1-(1-enyl-palmitoyl)-2-palmitoleoyl-GPC (P-16:0/16:1)*	Lipid	Plasmalogen	0.52879	0.00138821	2.41961e-06	ns	ns	ns	1.17034	0.93603	0.881411
100009162	1-(1-enyl-palmitoyl)-2-palmitoyl-GPC (P-16:0/16:0)*	Lipid	Plasmalogen	0.532603	0.000739328	8.26261e-07	ns	ns	ns	1.16451	0.910025	0.837554
100009181	1-stearoyl-2-oleoyl-GPI (18:0/18:1)*	Lipid	Phosphatidylinositol (PI)	0.122884	0.332649	0.00141184	ns	ns	ns	0.779631	0.970715	1.2084
100009184	1-stearoyl-2-dihomo-linolenoyl-GPI (18:0/20:3n3 or 6)*	Lipid	Phosphatidylinositol (PI)	0.989903	0.000667401	4.4207e-05	ns	ns	ns	0.668849	1.14105	1.21763
100009215	1-stearoyl-2-dihomo-linolenoyl-GPE (18:0/20:3n3 or 6)*	Lipid	Phosphatidylethanolamine (PE)	0.343014	0.000391018	2.31731e-08	ns	ns	ns	0.785601	1.10832	1.25963
100009232	thioproline	Xenobiotics	Chemical	0.262294	0.00625253	0.0295753	ns	ns	ns	1.07928	0.882585	0.972368
100009361	1-oleoyl-2-docosapentaenoyl-GPC (18:1/22:5n6)*	Lipid	Phosphatidylcholine (PC)	0.555633	0.00314124	0.00314124	ns	ns	ns	0.82592	1.1894	1.10936
100009364	phosphatidylcholine (18:0/20:2, 20:0/18:2)*	Lipid	Phosphatidylcholine (PC)	0.20996	0.0165662	4.69556e-06	ns	ns	ns	0.906292	1.06666	1.19768
100009375	1-linoleoyl-2-docosapentaenyol-GPC (18:2/22:5n3)*	Lipid	Phosphatidylcholine (PC)	0.355978	0.00251478	9.64383e-07	ns	ns	ns	0.761095	1.23801	1.21596
100009376	1-(1-enyl-oleoyl)-2-docosahexaenoyl-GPE (P-18:1/22:6)*	Lipid	Plasmalogen	0.640496	0.00046493	0.000354014	ns	ns	ns	1.144	0.81439	0.83902
100009407	pimeloylcarnitine/3-methyladipoylcarnitine (C7-DC)	Lipid	Fatty Acid Metabolism (Acyl Carnitine, Dicarboxylate)	0.245754	0.0131415	0.0688814	ns	ns	ns	0.586144	1.27964	0.963856
100010918	oleoyl-oleoyl-glycerol (18:1/18:1) [1]*	Lipid	Diacylglycerol	0.248142	0.248142	0.00591205	ns	ns	ns	0.752484	0.872083	1.12523
100010919	oleoyl-oleoyl-glycerol (18:1/18:1) [2]*	Lipid	Diacylglycerol	0.383663	0.0738858	0.00100892	ns	ns	ns	0.69351	1.13403	1.28539
100010937	oleoyl-arachidonoyl-glycerol (18:1/20:4) [2]*	Lipid	Diacylglycerol	0.250916	0.0118293	0.0599638	ns	ns	ns	0.927944	1.2263	1.12306
100010944	oleoyl-linolenoyl-glycerol (18:1/18:3) [2]*	Lipid	Diacylglycerol	0.922519	0.0134789	0.0056672	ns	ns	ns	0.38898	0.936028	1.0494
100010949	stearoyl-arachidonoyl-glycerol (18:0/20:4) [1]*	Lipid	Diacylglycerol	0.055833	0.00657805	0.297325	ns	ns	ns	0.764349	1.30809	0.94815
100010955	perfluorooctanesulfonate (PFOS)	Xenobiotics	Chemical	0.473033	0.0128449	0.0143839	ns	ns	ns	1.02505	0.42087	0.687428
100015586	1-palmityl-2-palmitoyl-GPC (O-16:0/16:0)*	Lipid	Plasmalogen	0.536287	0.00355198	1.38706e-05	ns	ns	ns	1.11397	0.892475	0.893527
100015587	1-stearyl-2-docosapentaenoyl-GPC (O-18:0/22:5n3)*	Lipid	Plasmalogen	0.344551	0.0609535	0.000463869	ns	ns	ns	1.14064	0.934037	0.914728
100015590	1-stearyl-2-linoleoyl-GPC (O-18:0/18:2)*	Lipid	Plasmalogen	0.205298	0.00136601	0.0114051	ns	ns	ns	1.08563	0.857401	0.991516
100015593	1-stearoyl-2-docosapentaenoyl-GPE (18:0/22:5n6)*	Lipid	Phosphatidylethanolamine (PE)	0.691369	0.000522562	2.18764e-06	ns	ns	ns	0.756864	1.26532	1.23799
100015594	1-stearoyl-2-adrenoyl-GPE (18:0/22:4)*	Lipid	Phosphatidylethanolamine (PE)	0.409975	0.134205	0.00425156	ns	ns	ns	0.801492	1.13099	1.37072
100015632	N-stearoyl-sphingadienine (d18:2/18:0)*	Lipid	Ceramides	0.0582677	4.66894e-09	9.64881e-07	ns	ns	ns	0.694298	1.73681	1.22591
100015727	ceramide (d16:1/24:1, d18:1/22:1)*	Lipid	Ceramides	0.394128	7.19361e-05	7.19361e-05	ns	ns	ns	0.814608	1.24223	1.12803
100015737	ceramide (d18:1/17:0, d17:1/18:0)*	Lipid	Ceramides	0.0689858	7.88076e-07	0.000105664	ns	ns	ns	0.0408845	1.6308	0.985636
100015744	ceramide (d18:2/24:1, d18:1/24:2)*	Lipid	Ceramides	0.146842	0.000608215	0.0108512	ns	ns	ns	0.845131	1.13377	0.961978
100015752	glycosyl-N-(2-hydroxynervonoyl)-sphingosine (d18:1/24:1(2OH))*	Lipid	Hexosylceramides (HCER)	0.447793	0.044885	0.0664614	ns	ns	ns	1.12884	0.622465	0.92334
100015755	ceramide (d18:1/20:0, d16:1/22:0, d20:1/18:0)*	Lipid	Ceramides	0.383811	5.04972e-09	2.01588e-09	ns	ns	ns	0.713844	1.22659	1.14465
100015786	sphingomyelin (d18:0/20:0, d16:0/22:0)*	Lipid	Dihydrosphingomyelins	0.0727562	0.825959	0.0120248	ns	ns	ns	1.15348	1.05137	0.808215
100015787	sphingomyelin (d18:1/19:0, d19:1/18:0)*	Lipid	Sphingomyelins	0.166557	2.71528e-05	0.000363209	ns	ns	ns	0.906863	1.30887	1.04851
100015789	sphingomyelin (d18:2/24:2)*	Lipid	Sphingomyelins	0.707801	0.0439729	0.00421252	ns	ns	ns	1.05969	0.913384	0.912806
100015834	lignoceroylcarnitine (C24)*	Lipid	Fatty Acid Metabolism (Acyl Carnitine, Long Chain Saturated)	0.953964	0.0518723	0.03317	ns	ns	ns	0.914181	1.1352	1.08313
100015835	cerotoylcarnitine (C26)*	Lipid	Fatty Acid Metabolism (Acyl Carnitine, Long Chain Saturated)	0.56753	0.0138908	0.0138908	ns	ns	ns	0.900708	1.14099	1.07903
100015837	arachidonoylcarnitine (C20:4)	Lipid	Fatty Acid Metabolism (Acyl Carnitine, Polyunsaturated)	0.0913403	0.433478	0.00171355	ns	ns	ns	1.22321	1.12277	0.764334
100015850	adrenoylcarnitine (C22:4)*	Lipid	Fatty Acid Metabolism (Acyl Carnitine, Polyunsaturated)	0.170858	0.415558	0.00588849	ns	ns	ns	1.11167	0.986179	0.744386
100015962	N,N,N-trimethyl-5-aminovalerate	Amino Acid	Lysine Metabolism	0.25548	0.000300895	0.00137041	ns	ns	ns	0.832377	1.58442	1.17559
100015966	carotene diol (1)	Cofactors and Vitamins	Vitamin A Metabolism	0.682021	0.0249572	0.00136152	ns	ns	ns	1.03324	0.749878	0.715066
100015967	carotene diol (2)	Cofactors and Vitamins	Vitamin A Metabolism	0.73457	0.000345715	1.64161e-06	ns	ns	ns	1.08188	0.67715	0.659122
100015968	carotene diol (3)	Cofactors and Vitamins	Vitamin A Metabolism	0.859795	0.00444996	0.00170419	ns	ns	ns	1.02602	0.68173	0.726643
100015971	cortolone glucuronide (1)	Lipid	Corticosteroids	0.738692	0.00204595	0.00126925	ns	ns	ns	0.986283	0.520738	0.447477
100019794	hydroxy-CMPF*	Lipid	Fatty Acid, Dicarboxylate	0.423945	1.15109e-05	1.26044e-10	ns	ns	ns	1.60145	0.334115	0.272492
100020004	3-carboxy-4-methyl-5-pentyl-2-furanpropionate (3-CMPFP)**	Lipid	Fatty Acid, Dicarboxylate	0.231297	0.000151074	0.000872547	ns	ns	ns	0.861244	1.99404	1.28779
100020214	glyco-beta-muricholate**	Lipid	Primary Bile Acid Metabolism	0.333991	0.0246022	6.47552e-05	ns	ns	ns	0.718485	1.41839	1.93879
100020217	N,N,N-trimethyl-alanylproline betaine (TMAP)	Amino Acid	Urea cycle; Arginine and Proline Metabolism	0.107802	0.412386	0.00208192	ns	ns	ns	1.01825	0.989922	0.864208
100020241	gamma-glutamylcitrulline*	Peptide	Gamma-glutamyl Amino Acid	0.63834	0.0017192	0.0017192	ns	ns	ns	1.18153	0.854845	0.888836
100020515	2-naphthol sulfate	Xenobiotics	Chemical	0.0915476	0.00329953	0.0915476	ns	ns	ns	0.799234	2.74609	1.05277
100020536	4-ethylcatechol sulfate	Xenobiotics	Benzoate Metabolism	0.426315	0.000404301	0.000404301	ns	ns	ns	1.43754	0.604631	0.634453
100020541	11beta-hydroxyandrosterone glucuronide	Lipid	Androgenic Steroids	0.0727042	0.91996	0.0189981	ns	ns	ns	0.952472	0.981571	0.479646
100020585	2-hydroxyfluorene sulfate	Xenobiotics	Tobacco Metabolite	0.236429	0.00211857	0.0127527	ns	ns	ns	0.683339	1.72052	1.32688
100020819	glycoursodeoxycholic acid sulfate (1)	Lipid	Secondary Bile Acid Metabolism	0.57757	0.0437981	0.0437981	ns	ns	ns	1.19657	0.637648	0.637853
100020822	dihydrocaffeate sulfate (2)	Xenobiotics	Food Component/Plant	0.477031	0.214933	0.0177895	ns	ns	ns	0.403943	0.829005	1.10621
100020823	lithocholate sulfate (1)	Lipid	Secondary Bile Acid Metabolism	0.0817238	0.0346365	9.54708e-07	ns	ns	ns	1.27537	0.328907	0.126278
100021123	hydroxy-N6,N6,N6-trimethyllysine*	Amino Acid	Lysine Metabolism	0.607578	0.0664516	0.00459013	ns	ns	ns	1.0784	0.923677	0.882024
100021162	palmitoyl-sphingosine-phosphoethanolamine (d18:1/16:0)	Lipid	Ceramide PEs	0.803018	0.10483	0.0301367	ns	ns	ns	1.06232	0.95984	0.92064
100021324	3,5-dichloro-2,6-dihydroxybenzoic acid	Xenobiotics	Chemical	0.606256	1.13456e-06	1.55274e-07	ns	ns	ns	1.22101	0.608509	0.679768
100021329	(S)-a-amino-omega-caprolactam	Xenobiotics	Food Component/Plant	0.389066	0.283951	0.0171819	ns	ns	ns	1.07924	0.945998	0.831197
100021331	metabolonic lactone sulfate	Partially Characterized Molecules	Partially Characterized Molecules	0.731251	1.04025e-08	7.19342e-14	ns	ns	ns	0.989111	0.0121605	0.0121605
100021530	S-carboxyethylcysteine	Amino Acid	Methionine, Cysteine, SAM and Taurine Metabolism	0.199651	0.0447973	3.50626e-05	ns	ns	ns	0.721204	1.16208	1.4186
100021666	branched-chain, straight-chain, or cyclopropyl 10:1 fatty acid (1)*	Partially Characterized Molecules	Partially Characterized Molecules	0.0615985	0.788405	0.0073384	ns	ns	ns	1.06532	1.1378	0.523562
100021707	3-bromo-5-chloro-2,6-dihydroxybenzoic acid*	Xenobiotics	Chemical	0.679652	0.00624665	0.00624665	ns	ns	ns	1.17102	0.83296	1.00752
100021712	deoxycholic acid 12-sulfate*	Lipid	Secondary Bile Acid Metabolism	0.832478	0.0352853	0.0346534	ns	ns	ns	0.544348	0.0159549	0.0159549
100021727	cis-3,4-methyleneheptanoate	Lipid	Fatty Acid, Branched	0.325067	0.0644792	0.000423845	ns	ns	ns	0.870866	0.432258	0.311516
100021728	cis-3,4-methyleneheptanoylcarnitine	Lipid	Fatty Acid Metabolism (Acyl Carnitine, Medium Chain)	0.0911624	0.28772	0.000447051	ns	ns	ns	1.01836	0.827303	0.528573
100022120	oxindolylalanine	Amino Acid	Tryptophan Metabolism	0.249637	0.409996	0.0132146	ns	ns	ns	1.11197	1.05711	0.882021
999911299	X-11299	Unannotated	Unannotated	0.396702	0.00358026	0.00570528	ns	ns	ns	1.81163	0.534211	0.651712
999911315	X-11315	Unannotated	Unannotated	0.494978	0.0123156	8.95114e-05	ns	ns	ns	1.08711	0.859143	0.79667
999911372	X-11372	Unannotated	Unannotated	0.231213	0.0300589	2.44637e-05	ns	ns	ns	1.16175	0.879905	0.726785
999911381	X-11381	Unannotated	Unannotated	0.411691	0.0287048	0.000201989	ns	ns	ns	1.13406	0.865595	0.759056
999911444	X-11444	Unannotated	Unannotated	0.505797	2.14245e-06	1.06309e-06	ns	ns	ns	1.17747	0.57952	0.637808
999911470	X-11470	Unannotated	Unannotated	0.922437	0.0178447	0.00354177	ns	ns	ns	1.228	0.726371	0.814975
999911880	X-11880	Unannotated	Unannotated	0.212951	0.0183054	6.1494e-06	ns	ns	ns	1.03805	0.76407	0.74437
999912026	X-12026	Unannotated	Unannotated	0.10163	1.67669e-05	0.000802277	ns	ns	ns	0.919852	1.1833	1.12178
999912112	X-12112	Unannotated	Unannotated	0.600816	0.0725926	0.00514737	ns	ns	ns	1.17284	0.975005	0.84397
999912117	X-12117	Unannotated	Unannotated	0.481928	0.000889028	0.000889028	ns	ns	ns	0.488569	1.3323	1.08333
999912193	X-12193	Unannotated	Unannotated	0.828548	0.0332496	0.0325959	ns	ns	ns	0.695986	1.13054	1.07398
999912306	X-12306	Unannotated	Unannotated	0.805518	0.0332871	0.0332871	ns	ns	ns	1.28237	0.384497	0.450725
999912456	X-12456	Unannotated	Unannotated	0.320515	5.45226e-06	5.47136e-12	ns	ns	ns	1.51608	0.144301	0.0172568
999912544	X-12544	Unannotated	Unannotated	0.407718	0.0324772	0.0587143	ns	ns	ns	1.6714	0.6391	0.840164
999912812	X-12812	Unannotated	Unannotated	0.377094	0.250447	0.01201	ns	ns	ns	1.02243	0.593604	0.367795
999912844	X-12844	Unannotated	Unannotated	0.841054	0.000741818	1.40021e-05	ns	ns	ns	1.07646	0.730235	0.657303
999912851	X-12851	Unannotated	Unannotated	0.203117	0.491053	0.0142091	ns	ns	ns	0.741383	0.794409	0.019216
999913729	X-13729	Unannotated	Unannotated	0.130029	0.155399	0.000173377	ns	ns	ns	1.35073	0.81922	0.550992
999914082	X-14082	Unannotated	Unannotated	0.629568	0.0220833	0.000763539	ns	ns	ns	1.00848	0.440404	0.251785
999914939	X-14939	Unannotated	Unannotated	0.185107	0.111966	0.000227118	ns	ns	ns	1.11632	0.750847	0.552484
999915245	X-15245	Unannotated	Unannotated	0.105983	0.00602888	0.105983	ns	ns	ns	0.0153424	0.910168	0.245393
999915461	X-15461	Unannotated	Unannotated	0.438317	0.00528423	0.00655425	ns	ns	ns	0.928659	1.17161	1.08367
999916935	X-16935	Unannotated	Unannotated	0.829331	2.7131e-08	1.193e-12	ns	ns	ns	1.22243	0.109488	0.10907
999917357	X-17357	Unannotated	Unannotated	0.760094	8.22881e-08	2.92556e-12	ns	ns	ns	1.10208	0.374568	0.300179
999917653	X-17653	Unannotated	Unannotated	0.975169	0.0279909	0.0122348	ns	ns	ns	1.1221	0.854516	0.84157
999918899	X-18899	Unannotated	Unannotated	0.771179	0.0373691	0.00470739	ns	ns	ns	0.666438	0.985098	1.14274
999918922	X-18922	Unannotated	Unannotated	0.23788	0.23788	0.00502956	ns	ns	ns	1.09022	0.766553	0.714016
999919141	X-19141	Unannotated	Unannotated	0.831128	7.64587e-05	3.49837e-07	ns	ns	ns	0.761797	1.75589	1.70154
999921319	X-21319	Unannotated	Unannotated	0.0968585	0.648503	0.00796621	ns	ns	ns	0.969254	0.947707	0.513794
999921339	X-21339	Unannotated	Unannotated	0.455822	0.00291296	4.24966e-06	ns	ns	ns	1.19488	0.855829	0.596967
999921467	X-21467	Unannotated	Unannotated	0.538371	2.20814e-06	3.71675e-11	ns	ns	ns	1.64391	0.385439	0.266236
999921471	X-21471	Unannotated	Unannotated	0.324286	3.00937e-06	1.97687e-12	ns	ns	ns	1.4229	0.419611	0.382453
999922162	X-22162	Unannotated	Unannotated	0.407654	0.0740114	0.00125738	ns	ns	ns	1.14681	0.929627	0.894004
999923157	X-23157	Unannotated	Unannotated	0.0773367	0.00579392	0.204354	ns	ns	ns	0.808723	3.67301	1.40886
999923587	X-23587	Unannotated	Unannotated	0.832449	0.00574954	0.00288265	ns	ns	ns	0.745615	1.06455	1.1517
999923636	X-23636	Unannotated	Unannotated	0.907057	0.0427189	0.0124256	ns	ns	ns	1.0556	0.838939	0.977928
999923662	X-23662	Unannotated	Unannotated	0.43724	0.0295525	0.000272478	ns	ns	ns	0.165257	0.792371	1.35104
999923739	X-23739	Unannotated	Unannotated	0.0610786	0.0133158	0.411395	ns	ns	ns	1.10661	0.813085	1.03372
999923974	X-23974	Unannotated	Unannotated	0.935306	0.00237553	0.000425475	ns	ns	ns	0.0676521	0.703284	0.816663
999924241	X-24241	Unannotated	Unannotated	0.153102	0.167211	0.000327269	ns	ns	ns	1.11945	0.907443	0.729214
999924307	X-24307	Unannotated	Unannotated	0.244963	0.00109814	0.00600562	ns	ns	ns	1.03308	0.759845	0.899033
999924418	X-24418	Unannotated	Unannotated	0.994394	3.58054e-05	5.26804e-07	ns	ns	ns	0.912953	0.0535662	0.0535662
999924545	X-24545	Unannotated	Unannotated	0.51007	0.000178036	5.20883e-08	ns	ns	ns	1.81646	0.145907	0.173236
999924556	X-24556	Unannotated	Unannotated	0.0908772	5.75058e-05	6.81751e-13	ns	ns	ns	0.996648	0.230086	0.0322418
999924588	X-24588	Unannotated	Unannotated	0.165857	0.185435	0.000536984	ns	ns	ns	1.02002	0.926642	0.707467
999924947	X-24947	Unannotated	Unannotated	0.120253	0.00653857	7.11714e-08	ns	ns	ns	1.16325	0.363081	0.0513069
999924970	X-24970	Unannotated	Unannotated	0.877427	0.0370448	0.00849699	ns	ns	ns	4.05901	0.582944	0.504859
999925279	X-25279	Unannotated	Unannotated	0.148599	0.0130009	0.175394	ns	ns	ns	0.0411988	0.775075	0.50045
999925371	X-25371	Unannotated	Unannotated	0.296694	0.000130901	0.000344384	ns	ns	ns	0.825862	1.28752	1.15745
999925454	X-25454	Unannotated	Unannotated	0.145337	0.0183578	0.145337	ns	ns	ns	0.0464284	0.606916	0.474848
999925520	X-25520	Unannotated	Unannotated	0.119835	0.708226	0.0165069	ns	ns	ns	1.08548	1.0463	0.725132
999925810	X-25810	Unannotated	Unannotated	0.399764	0.00188388	0.00268818	ns	ns	ns	0.845466	1.48986	1.20502
999926111	X-26111	Unannotated	Unannotated	0.360471	5.30585e-06	5.30585e-06	ns	ns	ns	0.830341	0.0321665	0.0321665
							ns = non-significant
