# Supplementary material for: Antiretroviral regimen and sex-specific metabolic heterogeneity in pediatric HIV
Source: iScience. 2026 Jul 20;29(8):116865. doi: 10.1016/j.isci.2026.116865 (PMC13393711; doi:10.1016/j.isci.2026.116865)
Supplement: Table S26. Summary of all statistics applied for comparison 2 - UC-F vs. UC-M [file mmc4.xlsx]

## Sheet: Sheet1
Table S26: Summary of all statistics applied for comparison 2 - UC-F vs UC-M
All metabolites that had Dunn's FDR<0.06 in the UC-AFAB vs UC-AMAB comparison are included here. Those that had FC (0.6<FC>1.5), KWD (FDR<0.06) and Eta () were used for interpretation of the sex differences in UCs.
CHEMID	Metabolite	Super pathway	Sub-pathway	Statistics			Normalised relative concentration								Cross-reference against CLWH sex comparisons
				Dunn's FDR	ES (eta)	FC (EFV/LPV)	UC-F	UC-M	EFV-F	EFV-M	LPV-F	LPV-M	Trends
						(1.5 in each direction - 1.5 up or 0.6 down)							UC-F vs UC-M	All groups	Significant in EFV sex comparison as well (FDR)	Significant in LPV sex comparison as well (FDR)	Only significant in the UC sex comparison
100002009	5alpha-pregnan-3beta,20beta-diol monosulfate (1)	Lipid	Progestin Steroids	1.99261e-05	0.0839277	1.7747	0.488512	0.00734843	-0.335273	-0.92865	0.107794	-0.0570025			0.0537953
100001073	androsterone sulfate	Lipid	Androgenic Steroids	0.0597494	0.131454	1.7109	0.401046	0.161289	-0.841886	-0.859747	0.346869	0.21614
100002014	5alpha-pregnan-3beta,20alpha-diol monosulfate (2)	Lipid	Progestin Steroids	0.000195196	0.0948562	1.8872	0.51464	0.0568998	-0.415268	-0.527595	-0.171507	-0.226886
100001988	5alpha-pregnan-3beta,20alpha-diol disulfate	Lipid	Progestin Steroids	0.000605481	0.111306	2.1995	0.496169	0.135373	-0.543572	-0.638148	-0.147249	-0.404743
100001606	cholesterol sulfate	Lipid	Sterol	1.95734e-05	0.0753714	0.79319	-0.339596	-0.046642	-0.0179888	0.279853	-0.0858408	0.321586			8.61446e-05	0.00267195
100002990	oleoyl-linoleoyl-glycerol (18:1/18:2) [2]	Lipid	Diacylglycerol	0.0402971	0.0605588	1.2183	-0.184266	-0.337954	0.0727203	0.124931	0.318966	0.162061
999921441	X-21441	Unannotated	Unannotated	0.00780378	0.0172317	2.1932	0.12787	-0.210324	0.259782	-0.0797594	0.0430722	-0.379749
100002026	androstenediol (3alpha, 17alpha) monosulfate (2)	Lipid	Androgenic Steroids	0.00841699	0.0162942	1.6358	0.328478	-0.556248	0.0969587	-0.556248	-0.556248	-0.556248
100001051	1-methylhistidine	Amino Acid	Histidine Metabolism	0.0141605	0.0149474	1.5392	0.468696	0.0777887	0.0723983	-0.192815	0.00265639	0.397364
100003470	pregnanediol-3-glucuronide	Lipid	Progestin Steroids	0.00158703	0.0172876	2.07	0.269395	-0.714075	0.152111	-0.171092	0.177382	0.0456545
999913684	X-13684	Unannotated	Unannotated	0.00131295	0.0146204	0.56191	-0.800222	0.272711	-0.00579143	0.0943993	0.306427	-0.140153
999924531	X-24531	Unannotated	Unannotated	0.00801666	0.0240296	0.47677	-0.750645	0.0748516	-0.0539798	0.0261188	0.629428	0.429005
100020409	ascorbic acid 3-sulfate*	Cofactors and Vitamins	Ascorbate and Aldarate Metabolism	0.000168629	0.029539	0.69471	-0.244991	0.0376618	-0.116446	0.0320115	-0.193677	0.43455				0.00172256
100015731	N-palmitoyl-heptadecasphingosine (d17:1/16:0)*	Lipid	Ceramides	0.0494547	0.0450575	1.2442	-0.0348363	-0.12958	0.328806	0.104776	0.22714	0.0793517			0.0107063
100006260	6-hydroxyindole sulfate	Xenobiotics	Chemical	0.0305146	0.0201224	1.2134	0.0920077	-0.140079	-0.247515	-0.148525	-0.208956	0.427185				0.0420895
100015835	cerotoylcarnitine (C26)*	Lipid	Fatty Acid Metabolism (Acyl Carnitine, Long Chain Saturated)	0.0384409	0.0432095	0.87646	-0.254647	-0.114729	-0.0760613	0.243589	0.0779302	0.135201			0.00189346
100000263	imidazole lactate	Amino Acid	Histidine Metabolism	0.00225963	0.0234388	0.80687	-0.197837	0.00926821	-0.230612	0.0331745	0.168097	0.193371			0.0196673
100006314	sphingomyelin (d17:1/16:0, d18:1/15:0, d16:1/17:0)*	Lipid	Sphingomyelins	0.000922462	0.0191495	1.1293	0.136424	-0.1248	0.0815816	-0.103251	0.100708	-0.067471			0.0353585
100006293	sphingomyelin (d18:1/20:2, d18:2/20:1, d16:1/22:2)*	Lipid	Sphingomyelins	0.00713101	0.01853	1.1957	0.0867263	-0.129699	0.124214	-0.169294	0.0138949	0.0376389			0.00925113
100015791	sphingomyelin (d18:2/23:1)*	Lipid	Sphingomyelins	0.00990055	0.0227732	1.1392	0.110727	-0.0404378	0.0989651	-0.072315	0.00206518	-0.197071			0.00990055
100015793	sphingomyelin (d17:2/16:0, d18:2/15:0)*	Lipid	Sphingomyelins	0.0107115	0.0320107	1.1808	0.0666451	-0.0730871	0.131344	-0.14834	0.261859	0.218809			0.00364046
100006296	sphingomyelin (d18:1/22:2, d18:2/22:1, d16:1/24:2)*	Lipid	Sphingomyelins	0.0138587	0.0266919	1.1074	0.140115	-0.012328	0.071024	-0.178192	-0.136111	-0.149155			0.00246653
100005985	sphingomyelin (d18:2/14:0, d18:1/14:1)*	Lipid	Sphingomyelins	0.0149817	0.0228965	1.1526	0.0615441	-0.104897	-0.0113351	-0.214921	0.121289	0.103059			0.0228692
1342	3-methoxytyrosine	Amino Acid	Tyrosine Metabolism	0.0234272	0.017986	1.1245	0.0269672	-0.0855267	-0.0794752	-0.0915657	0.35455	-0.050928				0.0442162
100000467	3-indoxyl sulfate	Amino Acid	Tryptophan Metabolism	0.0502404	0.017926	1.1615	0.099393	-0.0790276	-0.238556	-0.149277	-0.141363	0.247808				0.0502404
100015965	ethyl alpha-glucopyranoside	Xenobiotics	Food Component/Plant	0.0532393	0.0112399	0.66803	-0.294239	-0.00495311	-0.315754	0.0778884	-0.269043	-0.0656696			0.0299865
100020276	sphingomyelin (d17:1/14:0, d16:1/15:0)*	Lipid	Sphingomyelins	0.0577783	0.0134848	1.1599	-0.000240158	-0.130772	0.107752	-0.096323	0.203341	0.0735164			0.0577783
999925790	X-25790	Unannotated	Unannotated	0.0479399	0.0207108	0.88995	0.00506257	0.144863	-0.272743	-0.0967955	-0.0383108	-0.111682
100020205	hydroxyasparagine**	Amino Acid	Alanine and Aspartate Metabolism	0.00910517	0.0200887	1.0852	0.112888	-0.00307322	-0.0639097	-0.0863949	0.0631081	-0.0357784
100015971	cortolone glucuronide (1)	Lipid	Corticosteroids	0.0308261	0.0465021	1.187	0.249406	0.0607546	-0.189724	-0.254363	0.414582	0.421327
100010940	diacylglycerol (16:1/18:2 [2], 16:0/18:3 [1])*	Lipid	Diacylglycerol	0.0282616	0.0251619	1.3581	0.0149854	-0.16066	0.0270313	-0.00427284	0.540652	0.323405
100001103	glutamate, gamma-methyl ester	Amino Acid	Glutamate Metabolism	0.0124791	0.0202827	0.6974	-0.106643	0.14744	0.220973	0.254764	0.173657	0.239334
100002544	4-hydroxyglutamate	Amino Acid	Glutamate Metabolism	0.0368182	0.0376385	1.2898	0.222399	0.0767084	-0.145756	-0.323506	0.0220819	-0.0406469
100001555	2-stearoyl-GPC (18:0)*	Lipid	Lysophospholipid	0.0282602	0.0305571	1.2625	-0.0548141	-0.43072	-0.0318643	0.201944	0.0230145	0.165347
100001540	glutamine_degradant*	Partially Characterized Molecules	Partially Characterized Molecules	0.0152058	0.0198094	0.85414	-0.298129	-0.0913588	-0.0995079	0.14503	0.104977	-0.0895916
100009153	1-stearoyl-2-meadoyl-GPC (18:0/20:3n9)*	Lipid	Phosphatidylcholine (PC)	0.0475663	0.0312457	0.65732	-0.212769	-0.029551	0.236235	0.352557	0.341981	0.221611
1134	urate	Nucleotide	Purine Metabolism, (Hypo)Xanthine/Inosine containing	0.0274175	0.0383919	1.0883	0.145715	0.0407806	-0.179153	-0.206453	0.194521	0.0288812
100001657	glycolithocholate sulfate*	Lipid	Secondary Bile Acid Metabolism	0.0325654	0.0388513	1.2963	0.236066	-0.00186664	-0.571036	-0.434541	0.0193309	-0.211356
100020823	lithocholate sulfate (1)	Lipid	Secondary Bile Acid Metabolism	0.0481649	0.0518077	1.4107	0.33119	-0.0257195	-0.552249	-0.702737	0.132246	-0.208569
100004329	sphingomyelin (d18:2/16:0, d18:1/16:1)*	Lipid	Sphingomyelins	0.0147998	0.0145316	1.0652	0.0649069	-0.0744709	-0.0407147	-0.118941	0.140524	0.0320118
100015790	sphingomyelin (d18:2/21:0, d16:2/23:0)*	Lipid	Sphingomyelins	0.0151805	0.0215571	1.1212	0.00276525	-0.182579	0.118633	-0.0419294	0.0888294	0.106542
100004328	sphingomyelin (d18:1/14:0, d16:1/16:0)*	Lipid	Sphingomyelins	0.0340348	0.0179721	1.1035	0.0293503	-0.107861	0.0155062	-0.147716	0.272366	0.0113921
100001510	phenol sulfate	Amino Acid	Tyrosine Metabolism	0.0175919	0.0303328	1.2342	-0.129393	-0.30066	-0.0322491	0.182837	-0.165052	-0.0879489
100001006	N-acetylglycine	Amino Acid	Glycine, Serine and Threonine Metabolism	0.050983	0.0344848	1.1226	-0.0667284	-0.146909	0.0735822	0.0637464	-0.200046	-0.375526
100000961	homoarginine	Amino Acid	Urea cycle; Arginine and Proline Metabolism	0.0560883	0.0529195	1.1301	0.270502	0.0554827	-0.232302	-0.232157	-0.134531	-0.0848869
999921310	X-21310	Unannotated	Unannotated	0.0579903	0.0131348	1.1454	0.105852	-0.0230313	-0.00438563	-0.0227289	0.0844355	0.195058
100002500	formiminoglutamate	Amino Acid	Histidine Metabolism	0.0581259	0.0195045	1.1331	0.17171	-0.0334813	-0.0961556	-0.331195	-0.0539977	0.213172
100021372	2-hydroxy-4-(methylthio)butanoic acid	Amino Acid	Methionine, Cysteine, SAM and Taurine Metabolism	0.0588208	0.0482531	0.84411	-0.0529012	0.12535	-0.365829	-0.309558	0.0535405	0.130225
Metabolites significant in EFV and LPV sex comparisons only
CHEMID	Metabolite	Super pathway	Sub-pathway	EFV-F vs EFV-M			LPV-F vs LPV-M
				Dunn's FDR	ES (eta)	FC (EFV/LPV)	Dunn's FDR	ES (eta)	FC (EFV/LPV)
EFV and LPV comparisons
100015744	ceramide (d18:2/24:1, d18:1/24:2)*	Lipid	Ceramides	0.036131	1.0958	0.0540181	0.036131	1.1975	0.0540181
533	urea	Amino Acid	Urea cycle; Arginine and Proline Metabolism	0.0231515	0.87486	0.021691	0.0089527	0.78521	0.021691
999912906	X-12906	Unannotated	Unannotated	0.016092	0.74963	0.0329869	0.0137264	0.70285	0.0329869
EFV comparisons only
100001384	1-arachidoyl-GPC (20:0)	Lipid	Lysophospholipid	0.040255	0.86456	0.0629647
100001654	1-arachidonoyl-GPI (20:4)*	Lipid	Lysophospholipid	0.0151094	1.2409	0.0472613
100001778	1-linoleoyl-GPI (18:2)*	Lipid	Lysophospholipid	0.0415592	1.2444	0.0315875
100004299	N-acetyl-1-methylhistidine*	Amino Acid	Histidine Metabolism	0.0370824	0.7737	0.0114289
100004442	1-arachidonoyl-GPA (20:4)	Lipid	Lysophospholipid	0.0467231	1.6552	0.0267034
100006619	4-hydroxyphenylacetoylcarnitine	Amino Acid	Tyrosine Metabolism	0.0168758	0.50292	0.00975185
100009181	1-stearoyl-2-oleoyl-GPI (18:0/18:1)*	Lipid	Phosphatidylinositol (PI)	0.048883	0.87006	0.040894
100010850	4-hydroxyphenylacetylglutamine	Peptide	Acetylated Peptides	0.0181893	0.56453	0.0118365
100010944	oleoyl-linolenoyl-glycerol (18:1/18:3) [2]*	Lipid	Diacylglycerol	0.0276657	0.52257	0.025742
100015737	ceramide (d18:1/17:0, d17:1/18:0)*	Lipid	Ceramides	0.00620259	1.5469	0.0758184
100015833	arachidoylcarnitine (C20)*	Lipid	Fatty Acid Metabolism (Acyl Carnitine, Long Chain Saturated)	0.033971	0.78529	0.0326113
100015850	adrenoylcarnitine (C22:4)*	Lipid	Fatty Acid Metabolism (Acyl Carnitine, Polyunsaturated)	0.0130446	0.71457	0.0377518
100020833	2-ketocaprylate	Amino Acid	Leucine, Isoleucine and Valine Metabolism	0.0323485	0.78195	0.00966311
55	1-methylnicotinamide	Cofactors and Vitamins	Nicotinate and Nicotinamide Metabolism	0.042342	1.2327	0.0126426
999912104	X-12104	Unannotated	Unannotated	0.0553027	0.75903	0.0219474
999917438	X-17438	Unannotated	Unannotated	0.0527773	0.44798	0.0114856
999922834	X-22834	Unannotated	Unannotated	0.0332715	0.49238	0.0489458
999924337	X-24337	Unannotated	Unannotated	0.0213514	0.82188	0.0115423
999924588	X-24588	Unannotated	Unannotated	0.0515733	0.80769	0.0237001
LPV comparisons only
100001055	isobutyrylcarnitine (C4)	Amino Acid	Leucine, Isoleucine and Valine Metabolism				0.0250001	0.61246	0.0613221
100001274	N-acetylthreonine	Amino Acid	Glycine, Serine and Threonine Metabolism				0.0571173	0.86209	0.0126861
100001413	N4-acetylcytidine	Nucleotide	Pyrimidine Metabolism, Cytidine containing				0.0352389	1.4114	0.0150074
100001734	N6-acetyllysine	Amino Acid	Lysine Metabolism				0.0134897	0.89214	0.0312975
100001878	glycosyl-N-nervonoyl-sphingosine (d18:1/24:1)*	Lipid	Hexosylceramides (HCER)				0.0136837	2.278	0.0118998
100002769	argininate*	Amino Acid	Urea cycle; Arginine and Proline Metabolism				0.00741238	0.71526	0.038129
100002784	2-oxoarginine*	Amino Acid	Urea cycle; Arginine and Proline Metabolism				0.0030268	0.67474	0.0255349
100002868	1-behenoyl-GPC (22:0)	Lipid	Lysophospholipid				0.0563498	0.75651	0.0343336
100004561	N-formylanthranilic acid	Amino Acid	Tryptophan Metabolism				0.0549542	0.57829	0.0184906
100015609	N-palmitoyl-sphingadienine (d18:2/16:0)*	Lipid	Ceramides				0.0126175	1.3093	0.0166163
100015834	lignoceroylcarnitine (C24)*	Lipid	Fatty Acid Metabolism (Acyl Carnitine, Long Chain Saturated)				0.0564882	0.79255	0.0422021
112	3-hydroxy-3-methylglutarate	Lipid	Mevalonate Metabolism				0.0458245	0.89175	0.0127716
572	glucose	Carbohydrate	Glycolysis, Gluconeogenesis, and Pyruvate Metabolism				0.0570836	1.1513	0.0116237
999912126	X-12126	Unannotated	Unannotated				0.0285625	0.36185	0.0321422
999912216	X-12216	Unannotated	Unannotated				0.0560741	0.60099	0.0259071
999913729	X-13729	Unannotated	Unannotated				0.0474127	0.62148	0.0345612
999917654	X-17654	Unannotated	Unannotated				0.0401926	1.6013	0.0108644
999921327	X-21327	Unannotated	Unannotated				0.0380776	1.5319	0.012212
999924328	X-24328	Unannotated	Unannotated				0.031866	2.3426	0.0116122
