# Supplementary material for: Antiretroviral regimen and sex-specific metabolic heterogeneity in pediatric HIV
Source: iScience. 2026 Jul 20;29(8):116865. doi: 10.1016/j.isci.2026.116865 (PMC13393711; doi:10.1016/j.isci.2026.116865)
Supplement: Table S29. Metabolites best describing the metabolic effects of HIV irrespective of the treatment regimen based on classification models [file mmc7.xlsx]

## Sheet: For suppl
Table S29: Metabolites best describing the metabolic effects of HIV irrespective of the treatment regimen based on classification models
CHEMID	Metabolite	Super pathway	Sub-pathway	Random Forests		ROC (SVM)			Cumulative ranking	Normalized relative concentrations				Qualitative trend EFV & LPV increased or decreased vs UC?	Quantitative trend Significantly different EFV vs LPV in KWD?	Candidate for explaining HIV effects?
				Mean Decrease Accuracy	RF ranking	AUC	Pval	AUC ranking		UC	EFV	LPV	Trend
999921471	X-21471	Unannotated	Unannotated	0.0051822	1	0.919854	7.58602e-44	4	5	0.357909	-0.44696	-0.368862		Similar	No	Yes
999921467	X-21467	Unannotated	Unannotated	0.0051205	2	0.911842	3.87827e-45	5	7	0.507749	-0.473667	-0.44358		Similar	No	Yes
1547	N-stearoyl-sphingosine (d18:1/18:0)*	Lipid	Ceramides	0.0045666	5	0.920208	4.74855e-42	3	8	-0.341452	0.27059	0.227787		Similar	No	Yes
100009051	1-stearoyl-2-dihomo-linolenoyl-GPC (18:0/20:3n3 or 6)*	Lipid	Phosphatidylcholine (PC)	0.0045053	6	0.923871	1.03904e-49	2	8	-0.265641	0.32021	0.254369		Similar	No	Yes
100015755	ceramide (d18:1/20:0, d16:1/22:0, d20:1/18:0)*	Lipid	Ceramides	0.0034223	10	0.925952	2.8946e-45	1	11	-0.29948	0.225101	0.357344		Similar	No	Yes
100001989	glycocholenate sulfate*	Lipid	Secondary Bile Acid Metabolism	0.0038464	7	0.889969	6.23134e-33	8	15	0.373552	-0.333423	-0.734962		Similar	Yes
999916935	X-16935	Unannotated	Unannotated	0.0047059	3	0.84437	3.91737e-34	15	18	0.342504	-0.827276	0.246284		Similar	Yes
100015632	N-stearoyl-sphingadienine (d18:2/18:0)*	Lipid	Ceramides	0.0035204	8	0.859063	1.80474e-28	11	19	-0.290965	0.305808	0.185086		Similar	No	Yes
999912456	X-12456	Unannotated	Unannotated	0.0029619	13	0.90206	1.22478e-43	6	19	0.455098	-0.658456	-0.133199		Similar	Yes
100004635	methionine sulfone	Amino Acid	Methionine, Cysteine, SAM and Taurine Metabolism	0.0031537	12	0.887451	3.52812e-36	9	21	-0.416441	0.655665	-0.208472		Similar	Yes
100001869	1-stearoyl-2-arachidonoyl-GPC (18:0/20:4)	Lipid	Phosphatidylcholine (PC)	0.00318	11	0.849407	4.43635e-30	14	25	-0.144427	0.141315	0.182697		Similar	No	Yes
100001552	1-dihomo-linolenoyl-GPC (20:3n3 or 6)*	Lipid	Lysophospholipid	0.0028664	15	0.860728	9.72938e-32	10	25	-0.321906	0.237756	0.442308		Similar	No	Yes
100000257	glucuronate	Carbohydrate	Aminosugar Metabolism	0.0024403	19	0.891155	2.64977e-35	7	26	-0.297519	0.215417	0.24591		Similar	No	Yes
100001988	5alpha-pregnan-3beta,20alpha-diol disulfate	Lipid	Progestin Steroids	0.002486	18	0.854131	8.4813e-24	12	30	0.331979	-0.609057	-0.233985		Similar	Yes
999924812	X-24812	Unannotated	Unannotated	0.00274	16	0.830281	4.26223e-23	20	36	-0.242905	0.424771	0.0352603		Similar	Yes
100001271	1-stearoyl-GPC (18:0)	Lipid	Lysophospholipid	0.0022753	23	0.851072	2.69726e-30	13	36	-0.196583	0.200834	0.300874		Similar	No	Yes
100002825	4-oxo-retinoic acid	Cofactors and Vitamins	Vitamin A Metabolism	0.0023516	22	0.842456	1.85088e-06	17	39	0.145014	-0.407515	-0.0128939		Similar	Yes
100009215	1-stearoyl-2-dihomo-linolenoyl-GPE (18:0/20:3n3 or 6)*	Lipid	Phosphatidylethanolamine (PE)	0.0020422	26	0.836837	1.43141e-27	18	44	-0.265364	0.101949	0.345793		Similar	Yes
100001287	epiandrosterone sulfate	Lipid	Androgenic Steroids	0.0028679	14	0.798918	1.5463e-19	31	45	0.262892	-0.979943	0.137854		Similar	Yes
100002027	androstenediol (3alpha, 17alpha) monosulfate (3)	Lipid	Androgenic Steroids	0.0023697	20	0.80924	8.14993e-24	28	48	0.267247	-0.993265	0.140644		Similar	Yes
100009375	1-linoleoyl-2-docosapentaenyol-GPC (18:2/22:5n3)*	Lipid	Phosphatidylcholine (PC)	0.0021667	25	0.821478	1.17302e-16	24	49	-0.10647	0.302091	0.230516		Similar	No	Yes
999924970	X-24970	Unannotated	Unannotated	0.0034625	9	0.779979	4.91878e-21	41	50	0.860973	-0.79263	-0.815655		Similar	No	Yes
100009007	1-(1-enyl-palmitoyl)-2-oleoyl-GPC (P-16:0/18:1)*	Lipid	Plasmalogen	0.0014809	35	0.843455	3.5321e-28	16	51	0.184738	-0.271768	-0.147797		Similar	No	Yes
100021324	3,5-dichloro-2,6-dihydroxybenzoic acid	Xenobiotics	Chemical	0.0017703	30	0.82693	2.42266e-25	22	52	0.263181	-0.343293	0.020162		Similar	Yes
100021331	metabolonic lactone sulfate	Partially Characterized Molecules	Partially Characterized Molecules	0.0046026	4	0.768991	4.03087e-22	49	53	0.327437	-0.974739	0.50521		Different	Yes
100001073	androsterone sulfate	Lipid	Androgenic Steroids	0.0023606	21	0.792716	3.00907e-18	33	54	0.271406	-0.857574	0.2246		Similar	Yes
999911381	X-11381	Unannotated	Unannotated	0.0022187	24	0.802352	3.05116e-21	30	54	0.204879	-0.193191	-0.484607		Similar	Yes
100001987	5alpha-androstan-3beta,17beta-diol disulfate	Lipid	Androgenic Steroids	0.0020223	27	0.80999	2.73695e-21	27	54	0.248348	-0.650776	-0.155546		Similar	Yes
100015727	ceramide (d16:1/24:1, d18:1/22:1)*	Lipid	Ceramides	0.001745	31	0.824558	2.09339e-25	23	54	-0.235925	0.181098	0.29271		Similar	No	Yes
100015593	1-stearoyl-2-docosapentaenoyl-GPE (18:0/22:5n6)*	Lipid	Phosphatidylethanolamine (PE)	0.0015475	34	0.829282	2.85363e-25	21	55	-0.291534	0.195477	0.346349		Similar	No	Yes
100008985	1-palmitoyl-2-dihomo-linolenoyl-GPC (16:0/20:3n3 or 6)*	Lipid	Phosphatidylcholine (PC)	0.0014517	36	0.831301	1.65809e-27	19	55	-0.198528	0.193913	0.233052		Similar	No	Yes
100002154	ergothioneine	Xenobiotics	Food Component/Plant	0.0025411	17	0.771988	4.89388e-19	47	64	0.197099	0.00345498	-0.649692		Similar	Yes
100009162	1-(1-enyl-palmitoyl)-2-palmitoyl-GPC (P-16:0/16:0)*	Lipid	Plasmalogen	0.0013827	37	0.808033	2.26857e-23	29	66	0.208657	-0.254692	-0.0956914		Similar	No	Yes
100002014	5alpha-pregnan-3beta,20alpha-diol monosulfate (2)	Lipid	Progestin Steroids	0.0013117	41	0.820479	6.16129e-23	25	66	0.269197	-0.494781	-0.199196		Similar	Yes
100015787	sphingomyelin (d18:1/19:0, d19:1/18:0)*	Lipid	Sphingomyelins	0.0016149	32	0.787347	3.43892e-20	38	70	-0.22564	0.125705	0.268165		Similar	No	Yes
100009184	1-stearoyl-2-dihomo-linolenoyl-GPI (18:0/20:3n3 or 6)*	Lipid	Phosphatidylinositol (PI)	0.0012932	42	0.798335	7.84673e-12	32	74	-0.0544029	0.346807	0.380767		Similar	No	Yes
100000616	1-stearoyl-2-arachidonoyl-GPI (18:0/20:4)	Lipid	Phosphatidylinositol (PI)	0.001357	39	0.788033	7.01471e-12	37	76	-0.107203	0.174317	0.201898		Similar	No	Yes
999924556	X-24556	Unannotated	Unannotated	0.0018076	29	0.765848	3.38688e-17	53	82	0.270381	-0.951475	0.42478		Different	Yes
100015586	1-palmityl-2-palmitoyl-GPC (O-16:0/16:0)*	Lipid	Plasmalogen	0.0012256	47	0.788179	4.90874e-20	36	83	0.149743	-0.172993	-0.228456		Similar	No	Yes
100001461	1-stearoyl-GPE (18:0)	Lipid	Lysophospholipid	0.0012848	44	0.78127	5.14093e-19	40	84	-0.20984	0.0848531	0.427873		Similar	Yes
100019794	hydroxy-CMPF*	Lipid	Fatty Acid, Dicarboxylate	0.0012919	43	0.774069	4.1571e-17	46	89	0.269019	-0.739008	0.315692		Different	Yes
100002106	sphingomyelin (d18:1/18:1, d18:2/18:0)	Lipid	Sphingomyelins	0.0010137	55	0.790968	1.1341e-20	34	89	-0.171325	0.21783	0.0665247		Similar	No	Yes
100009146	1-stearoyl-2-adrenoyl-GPC (18:0/22:4)*	Lipid	Phosphatidylcholine (PC)	0.00090676	64	0.813528	5.15469e-22	26	90	-0.257869	0.231836	0.0979153		Similar	No	Yes
100001456	7-methylguanine	Nucleotide	Purine Metabolism, Guanine containing	0.0013808	38	0.765786	2.86648e-17	54	92	0.160722	-0.184357	-0.0424135		Similar	Yes
999925810	X-25810	Unannotated	Unannotated	0.0012698	45	0.769906	2.31905e-14	48	93	-0.199877	0.160359	0.329669		Similar	No	Yes
100002009	5alpha-pregnan-3beta,20beta-diol monosulfate (1)	Lipid	Progestin Steroids	0.0013493	40	0.757877	7.9138e-16	60	100	0.280073	-0.448301	-0.0254403		Similar	Yes
100021530	S-carboxyethylcysteine	Amino Acid	Methionine, Cysteine, SAM and Taurine Metabolism	0.0012326	46	0.756087	8.28251e-14	63	109	-0.276063	0.259057	0.152691		Similar	No	Yes
100006290	sphingomyelin (d18:1/20:0, d16:1/22:0)*	Lipid	Sphingomyelins	0.00084763	71	0.777357	2.55037e-12	42	113	-0.125031	0.145316	0.0876317		Similar	No	Yes
100002990	oleoyl-linoleoyl-glycerol (18:1/18:2) [2]	Lipid	Diacylglycerol	0.0009348	60	0.764454	6.60374e-17	55	115	-0.261279	0.0893868	0.241154		Similar	Yes
999912718	X-12718	Unannotated	Unannotated	0.00088342	65	0.766764	2.97475e-18	51	116	-0.314073	0.268266	0.501692		Similar	No	Yes
100004634	3-methoxytyramine sulfate	Amino Acid	Tyrosine Metabolism	0.00093119	61	0.763413	1.06797e-12	56	117	-0.11066	0.267428	0.0913184		Similar	Yes
100008904	1-stearoyl-2-oleoyl-GPC (18:0/18:1)	Lipid	Phosphatidylcholine (PC)	0.00082737	72	0.774693	3.04093e-18	45	117	-0.196919	0.0642755	0.277767		Similar	No	Yes
100001554	2-arachidonoyl-GPC (20:4)*	Lipid	Lysophospholipid	0.0010372	53	0.7518	4.99647e-14	66	119	-0.179663	0.0671242	0.279889		Similar	Yes
999924545	X-24545	Unannotated	Unannotated	0.0010698	51	0.748137	2.55212e-12	69	120	0.110608	-0.596602	-0.235226		Similar	Yes
100008977	1-stearoyl-2-arachidonoyl-GPE (18:0/20:4)	Lipid	Phosphatidylethanolamine (PE)	0.0010911	50	0.745307	2.93673e-14	72	122	-0.198713	0.115157	0.218833		Similar	No	Yes
999917357	X-17357	Unannotated	Unannotated	0.001941	28	0.728907	1.34824e-11	97	125	0.22989	-0.533486	0.465039		Different	Yes
100015962	N,N,N-trimethyl-5-aminovalerate	Amino Acid	Lysine Metabolism	0.00088021	66	0.759043	3.93614e-15	59	125	-0.271215	0.0757036	0.155556		Similar	No	Yes
999924307	X-24307	Unannotated	Unannotated	0.0015797	33	0.731696	3.82577e-10	93	126	0.0325875	-0.278612	-0.190162		Similar	No	Yes
100005972	alpha-CEHC sulfate	Cofactors and Vitamins	Tocopherol Metabolism	0.00091468	62	0.752258	1.60013e-15	65	127	0.32533	-0.740332	0.0393649		Similar	Yes
999924972	X-24972	Unannotated	Unannotated	0.0010115	56	0.743975	4.3678e-16	75	131	-0.418529	0.671029	-0.165462		Similar	Yes
100001384	1-arachidoyl-GPC (20:0)	Lipid	Lysophospholipid	0.00063562	90	0.777149	3.40777e-17	43	133	-0.197651	0.156184	0.249437		Similar	No	Yes
1094	thyroxine	Amino Acid	Tyrosine Metabolism	0.0010382	52	0.736462	6.225e-13	85	137	0.160614	-0.200991	-0.00861985		Similar	Yes
100008992	1-stearoyl-2-docosahexaenoyl-GPE (18:0/22:6)*	Lipid	Phosphatidylethanolamine (PE)	0.0010259	54	0.737523	2.84204e-14	83	137	-0.17046	-0.014481	0.357723		Similar	Yes
100009160	1-(1-enyl-palmitoyl)-2-palmitoleoyl-GPC (P-16:0/16:1)*	Lipid	Plasmalogen	0.00058174	102	0.789011	4.92488e-21	35	137	0.17951	-0.214796	-0.154578		Similar	No	Yes
100009126	1-arachidoyl-2-arachidonoyl-GPC (20:0/20:4)*	Lipid	Phosphatidylcholine (PC)	0.00090998	63	0.742851	8.67481e-14	77	140	-0.262645	0.171998	0.188837		Similar	No	Yes
100015967	carotene diol (2)	Cofactors and Vitamins	Vitamin A Metabolism	0.0011517	49	0.732279	7.97091e-13	92	141	0.170022	-0.368115	0.124823		Similar	Yes
999911372	X-11372	Unannotated	Unannotated	0.00085163	70	0.744912	6.16791e-14	73	143	0.154983	-0.312776	-0.0891762		Similar	Yes
1023	sarcosine	Amino Acid	Glycine, Serine and Threonine Metabolism	0.00097768	58	0.733652	7.97419e-15	88	146	0.164875	-0.206121	-0.183492		Similar	No	Yes
100009142	1-stearoyl-2-docosapentaenoyl-GPC (18:0/22:5n6)*	Lipid	Phosphatidylcholine (PC)	0.00063672	89	0.760749	6.23267e-17	57	146	-0.206234	0.251463	0.045121		Similar	No	Yes
100015737	ceramide (d18:1/17:0, d17:1/18:0)*	Lipid	Ceramides	0.00053849	109	0.78281	5.2205e-21	39	148	-0.712396	0.482383	0.369623		Similar	No	Yes
999926111	X-26111	Unannotated	Unannotated	0.001201	48	0.722518	6.02268e-11	102	150	0.278564	-0.614272	-0.0702826		Similar	Yes
100008998	gamma-tocopherol/beta-tocopherol	Cofactors and Vitamins	Tocopherol Metabolism	0.00081773	73	0.741602	8.63347e-14	79	152	-0.276375	0.194435	-0.0159797		Similar	No	Yes
1518	N-palmitoyl-sphingosine (d18:1/16:0)	Lipid	Ceramides	0.00068917	81	0.745806	8.02395e-14	71	152	-0.173927	0.107057	0.0835244		Similar	No	Yes
100009009	1-(1-enyl-palmitoyl)-2-linoleoyl-GPC (P-16:0/18:2)*	Lipid	Plasmalogen	0.00062584	92	0.757669	2.74076e-15	61	153	0.107942	-0.207672	-0.0821313		Similar	No	Yes
100000010	3-phenylpropionate (hydrocinnamate)	Xenobiotics	Benzoate Metabolism	0.00085272	69	0.73538	1.40717e-13	86	155	0.268941	-0.281759	-0.050442		Similar	Yes
100008914	1-palmitoyl-2-arachidonoyl-GPC (16:0/20:4n6)	Lipid	Phosphatidylcholine (PC)	0.00057536	103	0.765994	1.03911e-17	52	155	-0.0933572	0.0883136	0.160318		Similar	Yes
100015744	ceramide (d18:2/24:1, d18:1/24:2)*	Lipid	Ceramides	0.00067216	83	0.744807	1.44185e-15	74	157	-0.144846	0.0640948	0.195876		Similar	No	Yes
100009364	phosphatidylcholine (18:0/20:2, 20:0/18:2)*	Lipid	Phosphatidylcholine (PC)	0.00053137	114	0.776275	1.0844e-18	44	158	-0.155539	0.17491	0.186117		Similar	No	Yes
100015594	1-stearoyl-2-adrenoyl-GPE (18:0/22:4)*	Lipid	Phosphatidylethanolamine (PE)	0.00072824	78	0.738897	7.15862e-14	81	159	-0.272622	0.154643	0.150129		Similar	No	Yes
100009132	1-linoleoyl-2-docosahexaenoyl-GPC (18:2/22:6)*	Lipid	Phosphatidylcholine (PC)	0.00053675	111	0.768991	9.67431e-17	50	161	-0.177278	0.147433	0.252982		Similar	No	Yes
100001606	cholesterol sulfate	Lipid	Sterol	0.0010003	57	0.720375	1.71354e-12	105	162	-0.151588	0.104281	0.258506		Similar	No	Yes
999923636	X-23636	Unannotated	Unannotated	0.00070373	80	0.733486	4.88747e-12	89	169	0.134097	-0.122267	-0.12198		Similar	No	Yes
100022013	tetrahydrocortisol glucuronide	Lipid	Corticosteroids	0.00064536	87	0.735026	6.73563e-13	87	174	-0.204911	0.0379556	0.648291		Similar	Yes
100002126	16alpha-hydroxy DHEA 3-sulfate	Lipid	Androgenic Steroids	0.00087972	67	0.718897	4.15134e-13	108	175	-0.442965	0.629987	-0.457598		Different	Yes
100000961	homoarginine	Amino Acid	Urea cycle; Arginine and Proline Metabolism	0.000587	100	0.743975	5.07824e-14	76	176	0.139858	-0.232157	-0.107244		Similar	Yes
100005353	1-nonadecanoyl-GPC (19:0)	Lipid	Lysophospholipid	0.00051219	118	0.760291	3.71028e-15	58	176	-0.163424	0.138612	0.308771		Similar	No	Yes
100001856	1-stearoyl-2-oleoyl-GPE (18:0/18:1)	Lipid	Phosphatidylethanolamine (PE)	0.00065215	86	0.730073	7.40742e-13	95	181	-0.238014	0.0890277	0.247579		Similar	No	Yes
100001551	1-arachidonoyl-GPC (20:4n6)*	Lipid	Lysophospholipid	0.00066659	84	0.728824	1.74722e-13	98	182	-0.203629	0.0649319	0.285312		Similar	Yes
100000269	glycerophosphorylcholine (GPC)	Lipid	Phospholipid Metabolism	0.00071793	79	0.720166	4.87997e-11	106	185	-0.146071	0.108322	0.243193		Similar	No	Yes
100001055	isobutyrylcarnitine (C4)	Amino Acid	Leucine, Isoleucine and Valine Metabolism	0.00097607	59	0.705265	6.46663e-06	128	187	0.156977	-0.304365	0.0074313		Similar	Yes
999923587	X-23587	Unannotated	Unannotated	0.00081276	74	0.714631	5.4071e-10	115	189	-0.176655	0.153414	0.249764		Similar	No	Yes
100001263	1-palmitoyl-GPC (16:0)	Lipid	Lysophospholipid	0.00053576	112	0.741852	1.35755e-14	78	190	-0.133411	0.0761385	0.254885		Similar	Yes
999911880	X-11880	Unannotated	Unannotated	0.00067507	82	0.717877	2.6109e-11	109	191	0.134523	-0.335875	0.0564444		Similar	Yes
100005371	1-dihomo-linolenoyl-GPE (20:3n3 or 6)*	Lipid	Lysophospholipid	0.00046484	130	0.756504	8.83786e-14	62	192	-0.263318	0.143849	0.276487		Similar	Yes
1124	citrate	Energy	TCA Cycle	0.00058512	101	0.731363	1.12976e-12	94	195	0.0972392	-0.116378	-0.0809199		Similar	No	Yes
999911444	X-11444	Unannotated	Unannotated	0.00074472	77	0.709553	7.30627e-09	120	197	0.138392	-0.37703	0.068356		Similar	Yes
999924241	X-24241	Unannotated	Unannotated	0.00056811	104	0.729657	4.96455e-11	96	200	0.286765	0.00124014	-0.312157		Similar	Yes
100009037	1-margaroyl-2-linoleoyl-GPC (17:0/18:2)*	Lipid	Phosphatidylcholine (PC)	0.00050668	120	0.740937	5.29528e-13	80	200	-0.171909	0.0888112	0.172494		Similar	No	Yes
100020004	3-carboxy-4-methyl-5-pentyl-2-furanpropionate (3-CMPFP)**	Lipid	Fatty Acid, Dicarboxylate	0.00087	68	0.696857	7.54932e-11	142	210	-0.225104	0.250919	-0.109283		Similar	Yes
100001777	1-oleoyl-GPI (18:1)	Lipid	Lysophospholipid	0.00063833	88	0.708179	6.20994e-11	122	210	-0.271916	-0.0349874	0.339839		Similar	Yes
															No
															No
															No
															No
															No
															No
															No
															Yes
															No
															No
															No
															No
															Yes
															No
															Yes
															Yes
															Yes
															No
															Yes
															No
															No
															No
															No
															Yes
															No
															No
															No
															Yes
															No
															No
															No
															No
															No
															Yes
															No
															No
															Yes
															Yes
															No
															Yes
															No
															No
															No
															No
															Yes
															No
															No
															Yes
															No
															No
															No
															No
															Yes
															Yes
															No
															Yes
															No
															No
															Yes
															No
															No
															Yes
															No
															No
															No
															No
															Yes
															No
															No
															No
															Yes
															No
															No
															No
															No
															No
															No
															Yes
															No
															No
															No
															No
															No
															No
															No
															No
															No
															No
															No
															No
															No
															No
															No
															No
															No
															No
															No
															No
															No
															No
															No
															Yes
															Yes
															No
															No
															No
															No
															No
															No
															No
															No
															Yes
															No
															No
															No
															Yes
															No
															No
															No
															No
															No
															No
															No
															No
															No
															No
															No
															No
															No
															No
															No
															No
															Yes
															Yes
															Yes
															No
															Yes
															No
															No
															No
															No
															No
															Yes
															No
															Yes
															No
															No
															No
															Yes
															No
															No
															No
															No
															No
															No
															No
															Yes
															No
															No
															No
															No
															No
															No
															No
															No
															No
															No
															No
															Yes
															No
															No
															Yes
															No
															No
															No
															No
															No
															No
															No
															No
															No
															No
															No
															Yes
															No
															No
															No
															No
															No
															No
															No
															No
															No
															No
															Yes
															No
															No
															Yes
															Yes
															Yes
															No
															Yes
															Yes
															No
															No
															No
															No
															No
															No
															No
															No
															No
															No
															No
															No
															No
															No
															No
															No
															No
															No
															No
															No
															No
															No
															No
															No
															No
															No
															Yes
															No
